# Supplementary material for: COVID-19 pandemic impact on dentists in Latin America’s epicenter: São-Paulo, Brazil
Source: PLoS One. 2021 Aug 26;16(8):e0256092. doi: 10.1371/journal.pone.0256092 (PMC8389449; doi:10.1371/journal.pone.0256092)
Supplement: S4 Table — (XLSX) [file pone.0256092.s004.xlsx]

## Sheet: Data Set
Consent form	Gender	Residence	Workplace city	IBGE´s race classification	Age group	Higher educational level	Time since graduation	Work Place	Have you received any training on the use, maintenance, and disposal of PPE*?	Do you search for information in the Dental Council website?	Surgical Mask	N95 MASK	PFF2 Mask	Reusable Mask	Faceshield	Disposable cap	Reusable cap	Goggles	Procedure Gloves	Reusable Gown	Disposable Gown	Show cover	Surgical Gloves	Workplace operation	Income Reduction
Yes	Female	Capital	Capital	Yellow	41- 50 years	Master’s degree	5 a 10 years	Private Hospital	in my workplace , Online training video	Yes	I have not used it before but I started using it after the pandemic	I have not used it before but I started using it after the pandemic	I do not use it	I already used it and will continue to use it	I have not used it before but I started using it after the pandemic	I already used it and will continue to use it	I already used it and will continue to use it	I already used it and will continue to use it	I already used it and will continue to use it	I already used it and will continue to use it	I already used it and will continue to use it	I have not used it before but I started using it after the pandemic	I have not used it before but I started using it after the pandemic	Closed	More than 50% of income reduction
Yes	Male	Capital	Capital	White	Above 60 years	Certificate degree	21 or more	Private Practice, Policlinic	in my workplace		I have not used it before but I started using it after the pandemic	I already used it and will continue to use it	I already used it and will continue to use it	I do not use it	I have not used it before but I started using it after the pandemic	I already used it and will continue to use it	I do not use it	I already used it and will continue to use it	I already used it and will continue to use it	I already used it and will continue to use it	I already used it and will continue to use it	I do not use it	I already used it and will continue to use it	Open as usual	Income reduction between 10-50%
Yes	Female	Counstryside	Counstryside	White	41- 50 years	Doctorate degree	21 or more	Public Sector	No	Yes	I already used it and will continue to use it	I have not used it before but I started using it after the pandemic	I have not used it before but I started using it after the pandemic	I have not used it before but I started using it after the pandemic	I have not used it before but I started using it after the pandemic	I already used it and will continue to use it	I do not use it	I already used it and will continue to use it	I already used it and will continue to use it	I already used it and will continue to use it	I have not used it before but I started using it after the pandemic	I have not used it before but I started using it after the pandemic	I already used it and will continue to use it	Closed	No income reduction/ less than 10%
Yes	Female	Counstryside	Counstryside	Yellow	41- 50 years	Certificate degree	11 a 20 years	Policlinic	on my own or internet/ other medias	Yes	I already used it and will continue to use it	I have not used it before but I started using it after the pandemic	I have not used it before but I started using it after the pandemic	I do not use it	I have not used it before but I started using it after the pandemic	I already used it and will continue to use it	I do not use it	I already used it and will continue to use it	I already used it and will continue to use it	I do not use it	I already used it and will continue to use it	I do not use it	I already used it and will continue to use it	Open as usual	No income reduction/ less than 10%
Yes	Male	Counstryside	Counstryside	White	31- 40 years	Certificate degree	11 a 20 years	Private Practice, Dental School	Yes, Pós-Dentistry degree	No	I was using it but I am having trouble finding it	I do not use it	I do not use it	I am using it due to lack of another option on the market	I have not used it before but I started using it after the pandemic	I do not use it	I do not use it	I already used it and will continue to use it	I was using it but I am having trouble finding it	I already used it and will continue to use it	I am using it due to lack of another option on the market	I do not use it	I do not use it	Partially open/Restricted access	More than 50% of income reduction
Yes	Female	Capital	Capital	White	31- 40 years	Dentistry degree	5 a 10 years	Private Practice	No	No	I already used it and will continue to use it	I do not use it	I have not used it before but I started using it after the pandemic	I do not use it	I have not used it before but I started using it after the pandemic	I already used it and will continue to use it	I already used it and will continue to use it	I already used it and will continue to use it	I already used it and will continue to use it	I already used it and will continue to use it	I have not used it before but I started using it after the pandemic	I already used it and will continue to use it	I do not use it	Open as usual	Income reduction between 10-50%
Yes	Male	Counstryside	Counstryside	White	41- 50 years	Master’s degree	11 a 20 years	Private Practice	Yes	No	I already used it and will continue to use it	I do not use it	I do not use it	I do not use it	I do not use it	I already used it and will continue to use it	I do not use it	I already used it and will continue to use it	I already used it and will continue to use it	I already used it and will continue to use it	I already used it and will continue to use it	I do not use it	I already used it and will continue to use it	Open as usual	Income reduction between 10-50%
Yes	Female	Capital	Capital	White	31- 40 years	Dentistry degree	5 a 10 years	Private Practice	No	No	I already used it and will continue to use it	I do not use it	I have not used it before but I started using it after the pandemic	I do not use it	I have not used it before but I started using it after the pandemic	I already used it and will continue to use it	I already used it and will continue to use it	I already used it and will continue to use it	I already used it and will continue to use it	I already used it and will continue to use it	I have not used it before but I started using it after the pandemic	I already used it and will continue to use it	I do not use it	Open as usual	Income reduction between 10-50%
Yes	Female	Capital	Capital	White	31- 40 years	Certificate degree	5 a 10 years	Private Practice	No	Yes	I already used it and will continue to use it	I have not used it before but I started using it after the pandemic	I do not use it	I already used it and will continue to use it	I have not used it before but I started using it after the pandemic	I already used it and will continue to use it	I already used it and will continue to use it	I already used it and will continue to use it	I already used it and will continue to use it	I already used it and will continue to use it	I have not used it before but I started using it after the pandemic	I have not used it before but I started using it after the pandemic	I do not use it	Open as usual	More than 50% of income reduction
Yes	Female	Capital	Capital	Yellow	41- 50 years	Certificate degree	11 a 20 years	Public Sector	Yes	No	I already used it and will continue to use it	I already used it and will continue to use it	I do not use it	I have not used it before but I started using it after the pandemic	I have not used it before but I started using it after the pandemic	I already used it and will continue to use it	I do not use it	I already used it and will continue to use it	I already used it and will continue to use it	I already used it and will continue to use it	I already used it and will continue to use it	I do not use it	I already used it and will continue to use it	N/A	No income reduction/ less than 10%
Yes	Female	Counstryside	Counstryside	White	31- 40 years	Pós-Doctorate degree	11 a 20 years	Private Practice, Dental School	in my workplace , on my own or internet/ other medias	Yes	I already used it and will continue to use it	I do not use it	I have not used it before but I started using it after the pandemic	I have not used it before but I started using it after the pandemic	I have not used it before but I started using it after the pandemic	I already used it and will continue to use it	I do not use it	I already used it and will continue to use it	I already used it and will continue to use it	I do not use it	I already used it and will continue to use it	I do not use it	I already used it and will continue to use it	Closed	No income reduction/ less than 10%
Yes	Female	Capital	Capital	White	21- 30 years	Dentistry degree	5 a 10 years	Private Practice	Yes, on my own or internet/ other medias	Yes	I already used it and will continue to use it	I have not used it before but I started using it after the pandemic	I do not use it	I have not used it before but I started using it after the pandemic	I have not used it before but I started using it after the pandemic	I already used it and will continue to use it	I do not use it	I already used it and will continue to use it	I already used it and will continue to use it	I already used it and will continue to use it	I have not used it before but I started using it after the pandemic	I already used it and will continue to use it	I already used it and will continue to use it	Partially open/Restricted access	More than 50% of income reduction
Yes	Female	Counstryside	Counstryside	Yellow	31- 40 years	Certificate degree	5 a 10 years	Public Sector, Private Practice	Yes, Dentistry degree	Yes	I already used it and will continue to use it	I have not used it before but I started using it after the pandemic	I have not used it before but I started using it after the pandemic	I have not used it before but I started using it after the pandemic	I have not used it before but I started using it after the pandemic	I already used it and will continue to use it	I do not use it	I already used it and will continue to use it	I already used it and will continue to use it	I already used it and will continue to use it	I already used it and will continue to use it	I do not use it	I already used it and will continue to use it	Open as usual	No income reduction/ less than 10%
Yes	Female	Capital	Capital	White	21- 30 years	Dentistry degree	Up to 4 years	Private Practice	Yes, Dentistry degree	Yes	I have not used it before but I started using it after the pandemic	I have not used it before but I started using it after the pandemic	I have not used it before but I started using it after the pandemic	I do not use it	I have not used it before but I started using it after the pandemic	I already used it and will continue to use it	I do not use it	I already used it and will continue to use it	I already used it and will continue to use it	I already used it and will continue to use it	I already used it and will continue to use it	I already used it and will continue to use it	I already used it and will continue to use it	Partially open/Restricted access	More than 50% of income reduction
Yes	Female	Counstryside	Counstryside	White	21- 30 years	Dentistry degree	Up to 4 years	Private Practice	Dentistry degree, on my own or internet/ other medias	Yes	I already used it and will continue to use it	I have not used it before but I started using it after the pandemic	I have not used it before but I started using it after the pandemic	I have not used it before but I started using it after the pandemic	I have not used it before but I started using it after the pandemic	I already used it and will continue to use it	I already used it and will continue to use it	I already used it and will continue to use it	I already used it and will continue to use it	I already used it and will continue to use it	I have not used it before but I started using it after the pandemic	I do not use it	I already used it and will continue to use it	N/A	More than 50% of income reduction
Yes	Female	Capital	Capital	White	51- 60 years	Pós-Doctorate degree	21 or more	Private Practice	Yes, Pós-Dentistry degree	Yes	I already used it and will continue to use it	I have not used it before but I started using it after the pandemic	I have not used it before but I started using it after the pandemic	I have not used it before but I started using it after the pandemic	I have not used it before but I started using it after the pandemic	I already used it and will continue to use it	I already used it and will continue to use it	I already used it and will continue to use it	I already used it and will continue to use it	I already used it and will continue to use it	I already used it and will continue to use it	I already used it and will continue to use it	I already used it and will continue to use it	N/A	Income reduction between 10-50%
Yes	Female	Capital	Capital	White	31- 40 years	Certificate degree	5 a 10 years	Public Hospital, Public Sector	Yes, in my workplace , on my own or internet/ other medias	No	I already used it and will continue to use it	I have not used it before but I started using it after the pandemic	I have not used it before but I started using it after the pandemic	I have not used it before but I started using it after the pandemic	I already used it and will continue to use it	I already used it and will continue to use it	I do not use it	I already used it and will continue to use it	I already used it and will continue to use it	I already used it and will continue to use it	I already used it and will continue to use it	I already used it and will continue to use it	I already used it and will continue to use it	Partially open/Restricted access	No income reduction/ less than 10%
Yes	Female	Counstryside	Counstryside	White	41- 50 years	Certificate degree	21 or more	Private Practice	No	Yes	I already used it and will continue to use it	I have not used it before but I started using it after the pandemic	I have not used it before but I started using it after the pandemic	I do not use it	I have not used it before but I started using it after the pandemic	I already used it and will continue to use it	I do not use it	I already used it and will continue to use it	I already used it and will continue to use it	I do not use it	I already used it and will continue to use it	I have not used it before but I started using it after the pandemic	I do not use it	Closed	More than 50% of income reduction
Yes	Female	Capital	Capital	White	31- 40 years	Dentistry degree	5 a 10 years	Private Practice	Yes, Pós-Dentistry degree, on my own or internet/ other medias	Yes	I was using it but I am having trouble finding it	I have not used it before but I started using it after the pandemic	I have not used it before but I started using it after the pandemic	I do not use it	I have not used it before but I started using it after the pandemic	I already used it and will continue to use it	I do not use it	I already used it and will continue to use it	I already used it and will continue to use it	I already used it and will continue to use it	I already used it and will continue to use it	I do not use it	I do not use it	Open as usual	More than 50% of income reduction
Yes	Female	Counstryside	Counstryside	White	31- 40 years	Dentistry degree	5 a 10 years	Public Hospital	Yes, in my workplace , on my own or internet/ other medias	No	I do not use it	I was using it but I am having trouble finding it	I already used it and will continue to use it	I do not use it	I am using it due to lack of another option on the market	I already used it and will continue to use it	I do not use it	I already used it and will continue to use it	I already used it and will continue to use it	I already used it and will continue to use it	I do not use it	I do not use it	I already used it and will continue to use it	Open as usual	No income reduction/ less than 10%
Yes	Male	Counstryside	Counstryside	White	41- 50 years	Certificate degree	21 or more	Private Practice	on my own or internet/ other medias	Yes	I was using it but I am having trouble finding it	I have not used it before but I started using it after the pandemic	I have not used it before but I started using it after the pandemic	I do not use it	I have not used it before but I started using it after the pandemic	I have not used it before but I started using it after the pandemic	I do not use it	I do not use it	I already used it and will continue to use it	I already used it and will continue to use it	I have not used it before but I started using it after the pandemic	I do not use it	I do not use it	N/A	No income reduction/ less than 10%
Yes	Male	Capital	Capital	White	21- 30 years	Certificate degree	Up to 4 years	Private Practice	Yes, Online training video	Yes	I already used it and will continue to use it	I have not used it before but I started using it after the pandemic	I have not used it before but I started using it after the pandemic	I have not used it before but I started using it after the pandemic	I have not used it before but I started using it after the pandemic	I already used it and will continue to use it	I do not use it	I already used it and will continue to use it	I already used it and will continue to use it	I already used it and will continue to use it	I already used it and will continue to use it	I already used it and will continue to use it	I already used it and will continue to use it	Partially open/Restricted access	More than 50% of income reduction
Yes	Female	Counstryside	Counstryside	White	21- 30 years	Dentistry degree	Up to 4 years	Private Practice	No	No	I have not used it before but I started using it after the pandemic	I do not use it	I have not used it before but I started using it after the pandemic	I do not use it	I have not used it before but I started using it after the pandemic	I have not used it before but I started using it after the pandemic	I do not use it	I have not used it before but I started using it after the pandemic	I already used it and will continue to use it	I have not used it before but I started using it after the pandemic	I do not use it	I do not use it	I do not use it	Open as usual	No income reduction/ less than 10%
Yes	Female	Capital	Capital	White	21- 30 years	Dentistry degree	5 a 10 years	Private Practice	Yes, Pós-Dentistry degree	Yes	I was using it but I am having trouble finding it	I have not used it before but I started using it after the pandemic	I have not used it before but I started using it after the pandemic	I do not use it	I have not used it before but I started using it after the pandemic	I have not used it before but I started using it after the pandemic	I have not used it before but I started using it after the pandemic	I already used it and will continue to use it	I already used it and will continue to use it	I already used it and will continue to use it	I already used it and will continue to use it	I do not use it	I already used it and will continue to use it	Open as usual	More than 50% of income reduction
Yes	Female	Capital	Capital	Yellow	41- 50 years	Certificate degree	11 a 20 years	Private Practice	No, on my own or internet/ other medias	No	I already used it and will continue to use it	I have not used it before but I started using it after the pandemic	I do not use it	I have not used it before but I started using it after the pandemic	I have not used it before but I started using it after the pandemic	I already used it and will continue to use it	I already used it and will continue to use it	I have not used it before but I started using it after the pandemic	I already used it and will continue to use it	I already used it and will continue to use it	I have not used it before but I started using it after the pandemic	I have not used it before but I started using it after the pandemic	I have not used it before but I started using it after the pandemic	Open as usual	Income reduction between 10-50%
Yes	Female	Capital	Capital	White	31- 40 years	Certificate degree	5 a 10 years	Private Practice	Dentistry degree	No	I was using it but I am having trouble finding it	I have not used it before but I started using it after the pandemic	I have not used it before but I started using it after the pandemic	I do not use it	I have not used it before but I started using it after the pandemic	I already used it and will continue to use it	I already used it and will continue to use it	I already used it and will continue to use it	I already used it and will continue to use it	I already used it and will continue to use it	I have not used it before but I started using it after the pandemic	I have not used it before but I started using it after the pandemic	I already used it and will continue to use it	Open as usual	Income reduction between 10-50%
Yes	Female	Counstryside	Counstryside	White	31- 40 years	Certificate degree	Up to 4 years	Private Practice	Yes, Dentistry degree, in my workplace , Online training video	Yes	I already used it and will continue to use it	I have not used it before but I started using it after the pandemic	I have not used it before but I started using it after the pandemic	I do not use it	I already used it and will continue to use it	I already used it and will continue to use it	I already used it and will continue to use it	I already used it and will continue to use it	I already used it and will continue to use it	I already used it and will continue to use it	I already used it and will continue to use it	I already used it and will continue to use it	I already used it and will continue to use it	Partially open/Restricted access	Income reduction between 10-50%
Yes	Female	Counstryside	Counstryside	White	41- 50 years	Certificate degree	21 or more	Private Practice	Yes, Online training video	Yes	I was using it but I am having trouble finding it	I do not use it	I do not use it	I do not use it	I have not used it before but I started using it after the pandemic	I already used it and will continue to use it	I do not use it	I already used it and will continue to use it	I already used it and will continue to use it	I do not use it	I was using it but I am having trouble finding it	I already used it and will continue to use it	I already used it and will continue to use it	Partially open/Restricted access	Income reduction between 10-50%
Yes	Female	Counstryside	Counstryside	White	41- 50 years	Certificate degree	21 or more	Public Sector	Dentistry degree, Pós-Dentistry degree	Yes	I already used it and will continue to use it	I am using it due to lack of another option on the market	I have not used it before but I started using it after the pandemic	I do not use it	I have not used it before but I started using it after the pandemic	I already used it and will continue to use it	I do not use it	I already used it and will continue to use it	I already used it and will continue to use it	I already used it and will continue to use it	I already used it and will continue to use it	I do not use it	I already used it and will continue to use it	Partially open/Restricted access	No income reduction/ less than 10%
Yes	Male	Counstryside	Counstryside	White	41- 50 years	Doctorate degree	11 a 20 years	Private Practice, Dental School	Yes, in my workplace , Online training video	No	I already used it and will continue to use it	I have not used it before but I started using it after the pandemic	I have not used it before but I started using it after the pandemic	I am using it due to lack of another option on the market	I have not used it before but I started using it after the pandemic	I have not used it before but I started using it after the pandemic	I do not use it	I have not used it before but I started using it after the pandemic	I already used it and will continue to use it	I already used it and will continue to use it	I do not use it	I have not used it before but I started using it after the pandemic	I already used it and will continue to use it	Closed	More than 50% of income reduction
Yes	Female	Counstryside	Counstryside	White	21- 30 years	Dentistry degree	Up to 4 years	Private Practice	Dentistry degree, Pós-Dentistry degree, on my own or internet/ other medias	Yes	I already used it and will continue to use it	I have not used it before but I started using it after the pandemic	I do not use it	I do not use it	I do not use it	I already used it and will continue to use it	I already used it and will continue to use it	I already used it and will continue to use it	I already used it and will continue to use it	I already used it and will continue to use it	I already used it and will continue to use it	I do not use it	I already used it and will continue to use it	Partially open/Restricted access	No income reduction/ less than 10%
Yes	Male	Counstryside	Counstryside	Black	31- 40 years	Certificate degree	5 a 10 years	Private Practice	Yes, Dentistry degree	Yes	I already used it and will continue to use it	I have not used it before but I started using it after the pandemic	I have not used it before but I started using it after the pandemic	I have not used it before but I started using it after the pandemic	I have not used it before but I started using it after the pandemic	I already used it and will continue to use it	I do not use it	I already used it and will continue to use it	I already used it and will continue to use it	I already used it and will continue to use it	I already used it and will continue to use it	I do not use it	I already used it and will continue to use it	Partially open/Restricted access	Income reduction between 10-50%
Yes	Female	Counstryside	Counstryside	White	21- 30 years	Certificate degree	Up to 4 years	Private Practice	Yes, Pós-Dentistry degree, Online training video, on my own or internet/ other medias	Yes	I already used it and will continue to use it	I have not used it before but I started using it after the pandemic	I have not used it before but I started using it after the pandemic	I have not used it before but I started using it after the pandemic	I have not used it before but I started using it after the pandemic	I already used it and will continue to use it	I already used it and will continue to use it	I already used it and will continue to use it	I already used it and will continue to use it	I already used it and will continue to use it	I already used it and will continue to use it	I do not use it	I do not use it	Partially open/Restricted access	Income reduction between 10-50%
Yes	Female	Counstryside	Counstryside	Brown	21- 30 years	Dentistry degree	Up to 4 years	Public Hospital	Yes, Pós-Dentistry degree, Na outra instituição que já trabalhou, on my own or internet/ other medias	Yes	I already used it and will continue to use it	I have not used it before but I started using it after the pandemic	I have not used it before but I started using it after the pandemic	I do not use it	I have not used it before but I started using it after the pandemic	I already used it and will continue to use it	I do not use it	I already used it and will continue to use it	I already used it and will continue to use it	I do not use it	I have not used it before but I started using it after the pandemic	I have not used it before but I started using it after the pandemic	I already used it and will continue to use it	Closed	No income reduction/ less than 10%
Yes	Female	Capital	Capital	Yellow	41- 50 years	Certificate degree	11 a 20 years	Private Practice	Online training video, on my own or internet/ other medias	Yes	I was using it but I am having trouble finding it	I have not used it before but I started using it after the pandemic	I have not used it before but I started using it after the pandemic	I have not used it before but I started using it after the pandemic	I have not used it before but I started using it after the pandemic	I already used it and will continue to use it	I do not use it	I already used it and will continue to use it	I already used it and will continue to use it	I do not use it	I already used it and will continue to use it	I already used it and will continue to use it	I already used it and will continue to use it	Partially open/Restricted access	Income reduction between 10-50%
Yes	Female	Counstryside	Counstryside	White	21- 30 years	Master’s degree	5 a 10 years	Private Practice	on my own or internet/ other medias	Yes	I already used it and will continue to use it	I do not use it	I have not used it before but I started using it after the pandemic	I do not use it	I have not used it before but I started using it after the pandemic	I already used it and will continue to use it	I do not use it	I do not use it	I already used it and will continue to use it	I already used it and will continue to use it	I have not used it before but I started using it after the pandemic	I do not use it	I already used it and will continue to use it	Partially open/Restricted access	More than 50% of income reduction
Yes	Male	Counstryside	Counstryside	White	31- 40 years	Master’s degree	11 a 20 years	Private Practice	on my own or internet/ other medias	Yes	I already used it and will continue to use it	I have not used it before but I started using it after the pandemic	I have not used it before but I started using it after the pandemic	I have not used it before but I started using it after the pandemic	I already used it and will continue to use it	I already used it and will continue to use it	I do not use it	I already used it and will continue to use it	I already used it and will continue to use it	I already used it and will continue to use it	I already used it and will continue to use it	I already used it and will continue to use it	I already used it and will continue to use it	Partially open/Restricted access	Income reduction between 10-50%
Yes	Female	Capital	Capital	Brown	41- 50 years	Doctorate degree	21 or more	Public Sector, Dental School	Yes, in my workplace , Online training video, on my own or internet/ other medias	Yes	I already used it and will continue to use it	I have not used it before but I started using it after the pandemic	I have not used it before but I started using it after the pandemic	I have not used it before but I started using it after the pandemic	I have not used it before but I started using it after the pandemic	I already used it and will continue to use it	I do not use it	I already used it and will continue to use it	I already used it and will continue to use it	I already used it and will continue to use it	I already used it and will continue to use it	I already used it and will continue to use it	I already used it and will continue to use it	Partially open/Restricted access	No income reduction/ less than 10%
Yes	Female	Capital	Capital	White	31- 40 years	Dentistry degree	5 a 10 years	Private Practice	No, Dentistry degree	No	I already used it and will continue to use it	I have not used it before but I started using it after the pandemic	I have not used it before but I started using it after the pandemic	I have not used it before but I started using it after the pandemic	I have not used it before but I started using it after the pandemic	I already used it and will continue to use it	I already used it and will continue to use it	I already used it and will continue to use it	I already used it and will continue to use it	I already used it and will continue to use it	I already used it and will continue to use it	I do not use it	I already used it and will continue to use it	Partially open/Restricted access	More than 50% of income reduction
Yes	Female	Capital	Capital	Yellow	31- 40 years	Certificate degree	11 a 20 years	Private Practice	Dentistry degree	Yes	I already used it and will continue to use it	I have not used it before but I started using it after the pandemic	I have not used it before but I started using it after the pandemic	I have not used it before but I started using it after the pandemic	I have not used it before but I started using it after the pandemic	I already used it and will continue to use it	I do not use it	I already used it and will continue to use it	I already used it and will continue to use it	I already used it and will continue to use it	I have not used it before but I started using it after the pandemic	I have not used it before but I started using it after the pandemic	I already used it and will continue to use it	Open as usual	Income reduction between 10-50%
Yes	Male	Counstryside	Counstryside	White	31- 40 years	Master’s degree	11 a 20 years	Private Practice	Yes, on my own or internet/ other medias, on my own or internet/ other medias	Yes	I already used it and will continue to use it	I do not use it	I already used it and will continue to use it	I do not use it	I have not used it before but I started using it after the pandemic	I already used it and will continue to use it	I already used it and will continue to use it	I already used it and will continue to use it	I already used it and will continue to use it	I already used it and will continue to use it	I already used it and will continue to use it	I do not use it	I already used it and will continue to use it	Open as usual	No income reduction/ less than 10%
Yes	Male	Capital	Capital	White	Above 60 years	Certificate degree	21 or more	Private Practice	Online training video, on my own or internet/ other medias	No	I already used it and will continue to use it	I do not use it	I do not use it	I do not use it	I do not use it	I already used it and will continue to use it	I do not use it	I already used it and will continue to use it	I already used it and will continue to use it	I already used it and will continue to use it	I already used it and will continue to use it	I do not use it	I already used it and will continue to use it	Open as usual	More than 50% of income reduction
Yes	Male	Capital	Capital	White	41- 50 years	Dentistry degree	21 or more	Public Hospital, Private Hospital, Private Practice	Yes, Dentistry degree, on my own or internet/ other medias, on my own or internet/ other medias	Yes	I already used it and will continue to use it	I have not used it before but I started using it after the pandemic	I have not used it before but I started using it after the pandemic	I do not use it	I have not used it before but I started using it after the pandemic	I already used it and will continue to use it	I do not use it	I already used it and will continue to use it	I already used it and will continue to use it	I already used it and will continue to use it	I have not used it before but I started using it after the pandemic	I have not used it before but I started using it after the pandemic	I already used it and will continue to use it	Closed	Income reduction between 10-50%
Yes	Male	Counstryside	Counstryside	White	41- 50 years	Certificate degree	21 or more	Private Practice	No, on my own or internet/ other medias	Yes	I already used it and will continue to use it	I do not use it	I do not use it	I have not used it before but I started using it after the pandemic	I have not used it before but I started using it after the pandemic	I do not use it	I do not use it	I already used it and will continue to use it	I already used it and will continue to use it	I already used it and will continue to use it	I do not use it	I do not use it	I do not use it	Open as usual	No income reduction/ less than 10%
Yes	Female	Counstryside	Counstryside	White	41- 50 years	Master’s degree	11 a 20 years	Private Practice	Yes, on my own or internet/ other medias, on my own or internet/ other medias	Yes	I already used it and will continue to use it	I have not used it before but I started using it after the pandemic	I have not used it before but I started using it after the pandemic	I do not use it	I have not used it before but I started using it after the pandemic	I already used it and will continue to use it	I do not use it	I already used it and will continue to use it	I already used it and will continue to use it	I already used it and will continue to use it	I already used it and will continue to use it	I do not use it	I already used it and will continue to use it	Open as usual	Income reduction between 10-50%
Yes	Female	Counstryside	Counstryside	White	21- 30 years	Certificate degree	Up to 4 years	Private Practice	on my own or internet/ other medias	Yes	I already used it and will continue to use it	I do not use it	I was using it but I am having trouble finding it	I do not use it	I already used it and will continue to use it	I already used it and will continue to use it	I do not use it	I already used it and will continue to use it	I was using it but I am having trouble finding it	I already used it and will continue to use it	I was using it but I am having trouble finding it	I already used it and will continue to use it	I already used it and will continue to use it	Partially open/Restricted access	Income reduction between 10-50%
Yes	Male	Counstryside	Counstryside	Brown	21- 30 years	Dentistry degree	Up to 4 years	Private Practice	Yes, Dentistry degree	Yes	I already used it and will continue to use it	I do not use it	I do not use it	I already used it and will continue to use it	I do not use it	I already used it and will continue to use it	I do not use it	I already used it and will continue to use it	I already used it and will continue to use it	I already used it and will continue to use it	I do not use it	I do not use it	I already used it and will continue to use it	N/A	More than 50% of income reduction
Yes	Female	Capital	Capital	White	21- 30 years	Dentistry degree	No clinical practice	Policlinic	Yes, Dentistry degree	Yes	I was using it but I am having trouble finding it	I was using it but I am having trouble finding it	I do not use it	I do not use it	I do not use it	I already used it and will continue to use it	I already used it and will continue to use it	I already used it and will continue to use it	I already used it and will continue to use it	I already used it and will continue to use it	I have not used it before but I started using it after the pandemic	I have not used it before but I started using it after the pandemic	I already used it and will continue to use it	N/A	No income reduction/ less than 10%
Yes	Female	Counstryside	Counstryside	White	31- 40 years	Certificate degree	5 a 10 years	Policlinic	on my own or internet/ other medias	Yes	I do not use it	I have not used it before but I started using it after the pandemic	I do not use it	I do not use it	I have not used it before but I started using it after the pandemic	I already used it and will continue to use it	I do not use it	I already used it and will continue to use it	I already used it and will continue to use it	I already used it and will continue to use it	I have not used it before but I started using it after the pandemic	I already used it and will continue to use it	I do not use it	Partially open/Restricted access	Income reduction between 10-50%
Yes	Female	Capital	Capital	Brown	21- 30 years	Dentistry degree	Up to 4 years	Private Practice	Yes, in my workplace	Yes	I was using it but I am having trouble finding it	I have not used it before but I started using it after the pandemic	I have not used it before but I started using it after the pandemic	I have not used it before but I started using it after the pandemic	I have not used it before but I started using it after the pandemic	I already used it and will continue to use it	I have not used it before but I started using it after the pandemic	I already used it and will continue to use it	I already used it and will continue to use it	I already used it and will continue to use it	I have not used it before but I started using it after the pandemic	I have not used it before but I started using it after the pandemic	I do not use it	Open as usual	Income reduction between 10-50%
Yes	Female	Counstryside	Counstryside	White	Above 60 years	Certificate degree	21 or more	Private Practice	Yes	No	I already used it and will continue to use it	I do not use it	I do not use it	I do not use it	I have not used it before but I started using it after the pandemic	I have not used it before but I started using it after the pandemic	I do not use it	I already used it and will continue to use it	I already used it and will continue to use it	I already used it and will continue to use it	I have not used it before but I started using it after the pandemic	I have not used it before but I started using it after the pandemic	I do not use it	Open as usual	Income reduction between 10-50%
Yes	Female	Capital	Capital	White	21- 30 years	Dentistry degree	Up to 4 years	Private Practice, Policlinic	No	Yes	I do not use it	I have not used it before but I started using it after the pandemic	I have not used it before but I started using it after the pandemic	I am using it due to lack of another option on the market	I have not used it before but I started using it after the pandemic	I already used it and will continue to use it	I already used it and will continue to use it	I already used it and will continue to use it	I already used it and will continue to use it	I already used it and will continue to use it	I already used it and will continue to use it	I already used it and will continue to use it	I do not use it	Open as usual	No income reduction/ less than 10%
Yes	Female	Counstryside	Counstryside	Yellow	31- 40 years	Certificate degree	11 a 20 years	Private Practice	Yes, Online training video	No	I already used it and will continue to use it	I have not used it before but I started using it after the pandemic	I have not used it before but I started using it after the pandemic	I have not used it before but I started using it after the pandemic	I have not used it before but I started using it after the pandemic	I already used it and will continue to use it	I do not use it	I already used it and will continue to use it	I already used it and will continue to use it	I already used it and will continue to use it	I have not used it before but I started using it after the pandemic	I already used it and will continue to use it	I already used it and will continue to use it	Closed	More than 50% of income reduction
Yes	Female	Counstryside	Counstryside	Brown	31- 40 years	Certificate degree	11 a 20 years	Private Practice, Policlinic	No	No	I already used it and will continue to use it	I already used it and will continue to use it	I already used it and will continue to use it	I already used it and will continue to use it	I already used it and will continue to use it	I already used it and will continue to use it	I already used it and will continue to use it	I already used it and will continue to use it	I already used it and will continue to use it	I already used it and will continue to use it	I already used it and will continue to use it	I already used it and will continue to use it	I already used it and will continue to use it	Open as usual	Income reduction between 10-50%
Yes	Female	Capital	Capital	White	51- 60 years	Certificate degree	21 or more	Private Practice	Yes	Yes	I already used it and will continue to use it	I have not used it before but I started using it after the pandemic	I do not use it	I have not used it before but I started using it after the pandemic	I have not used it before but I started using it after the pandemic	I already used it and will continue to use it	I already used it and will continue to use it	I already used it and will continue to use it	I already used it and will continue to use it	I already used it and will continue to use it	I have not used it before but I started using it after the pandemic	I have not used it before but I started using it after the pandemic	I already used it and will continue to use it	Open as usual	More than 50% of income reduction
Yes	Male	Counstryside	Counstryside	White	41- 50 years	Doctorate degree	11 a 20 years	Dental School	No, Dentistry degree, in my workplace	Yes	I already used it and will continue to use it	I have not used it before but I started using it after the pandemic	I do not use it	I do not use it	I have not used it before but I started using it after the pandemic	I already used it and will continue to use it	I do not use it	I already used it and will continue to use it	I already used it and will continue to use it	I do not use it	I already used it and will continue to use it	I have not used it before but I started using it after the pandemic	I already used it and will continue to use it	Closed	No income reduction/ less than 10%
Yes	Female	Capital	Capital	White	31- 40 years	Pós-Doctorate degree	11 a 20 years	Dental School	Yes, Na outra instituição que já trabalhou, Online training video	Yes	I already used it and will continue to use it	I have not used it before but I started using it after the pandemic	I have not used it before but I started using it after the pandemic	I do not use it	I have not used it before but I started using it after the pandemic	I already used it and will continue to use it	I already used it and will continue to use it	I already used it and will continue to use it	I already used it and will continue to use it	I already used it and will continue to use it	I have not used it before but I started using it after the pandemic	I do not use it	I do not use it	Closed	No income reduction/ less than 10%
Yes	Male	Counstryside	Counstryside	White	21- 30 years	Certificate degree	Up to 4 years	Private Practice	Yes, Dentistry degree, Pós-Dentistry degree, on my own or internet/ other medias	No	I already used it and will continue to use it	I have not used it before but I started using it after the pandemic	I have not used it before but I started using it after the pandemic	I already used it and will continue to use it	I have not used it before but I started using it after the pandemic	I already used it and will continue to use it	I already used it and will continue to use it	I already used it and will continue to use it	I already used it and will continue to use it	I already used it and will continue to use it	I am using it due to lack of another option on the market	I have not used it before but I started using it after the pandemic	I already used it and will continue to use it	Closed	Income reduction between 10-50%
Yes	Female	Counstryside	Counstryside	White	31- 40 years	Certificate degree	11 a 20 years	Private Practice	Yes, Online training video	No	I was using it but I am having trouble finding it	I do not use it	I have not used it before but I started using it after the pandemic	I do not use it	I have not used it before but I started using it after the pandemic	I already used it and will continue to use it	I do not use it	I already used it and will continue to use it	I already used it and will continue to use it	I already used it and will continue to use it	I have not used it before but I started using it after the pandemic	I have not used it before but I started using it after the pandemic	I do not use it	Partially open/Restricted access	Income reduction between 10-50%
Yes	Female	Counstryside	Counstryside	White	41- 50 years	Pós-Doctorate degree	21 or more	Public Sector	No	Yes	I already used it and will continue to use it	I have not used it before but I started using it after the pandemic	I have not used it before but I started using it after the pandemic	I have not used it before but I started using it after the pandemic	I have not used it before but I started using it after the pandemic	I already used it and will continue to use it	I do not use it	I already used it and will continue to use it	I already used it and will continue to use it	I already used it and will continue to use it	I already used it and will continue to use it	I do not use it	I already used it and will continue to use it	Partially open/Restricted access	No income reduction/ less than 10%
Yes	Female	Capital	Capital	White	41- 50 years	Dentistry degree	Up to 4 years	Private Practice	Dentistry degree, Online training video	No	I already used it and will continue to use it	I already used it and will continue to use it	I already used it and will continue to use it	I do not use it	I have not used it before but I started using it after the pandemic	I already used it and will continue to use it	I do not use it	I already used it and will continue to use it	I already used it and will continue to use it	I do not use it	I already used it and will continue to use it	I have not used it before but I started using it after the pandemic	I already used it and will continue to use it	Partially open/Restricted access	Income reduction between 10-50%
Yes	Female	Counstryside	Counstryside	White	51- 60 years	Certificate degree	21 or more	Public Sector	Yes, in my workplace , on my own or internet/ other medias	Yes	I do not use it	I have not used it before but I started using it after the pandemic	I have not used it before but I started using it after the pandemic	I have not used it before but I started using it after the pandemic	I have not used it before but I started using it after the pandemic	I have not used it before but I started using it after the pandemic	I have not used it before but I started using it after the pandemic	I have not used it before but I started using it after the pandemic	I have not used it before but I started using it after the pandemic	I have not used it before but I started using it after the pandemic	I have not used it before but I started using it after the pandemic	I do not use it	I have not used it before but I started using it after the pandemic	N/A	No income reduction/ less than 10%
Yes	Female	Counstryside	Counstryside	White	41- 50 years	Dentistry degree	11 a 20 years	Public Sector, Private Practice	Yes, on my own or internet/ other medias	Yes	I already used it and will continue to use it	I have not used it before but I started using it after the pandemic	I have not used it before but I started using it after the pandemic	I have not used it before but I started using it after the pandemic	I am using it due to lack of another option on the market	I already used it and will continue to use it	I do not use it	I already used it and will continue to use it	I already used it and will continue to use it	I already used it and will continue to use it	I have not used it before but I started using it after the pandemic	I do not use it	I do not use it	Partially open/Restricted access	Income reduction between 10-50%
Yes	Male	Capital	Capital	White	31- 40 years	Master’s degree	11 a 20 years	Private Hospital, Private Practice, Dental School	No, N/A	No	I already used it and will continue to use it	I do not use it	I do not use it	I do not use it	I have not used it before but I started using it after the pandemic	I do not use it	I already used it and will continue to use it	I already used it and will continue to use it	I already used it and will continue to use it	I already used it and will continue to use it	I do not use it	I do not use it	I already used it and will continue to use it	Closed	Income reduction between 10-50%
Yes	Female	Counstryside	Counstryside	Do not want to report	21- 30 years	Dentistry degree	Up to 4 years	Private Practice	Dentistry degree	Yes	I already used it and will continue to use it	I have not used it before but I started using it after the pandemic	I have not used it before but I started using it after the pandemic	I do not use it	I have not used it before but I started using it after the pandemic	I already used it and will continue to use it	I do not use it	I have not used it before but I started using it after the pandemic	I already used it and will continue to use it	I already used it and will continue to use it	I already used it and will continue to use it	I have not used it before but I started using it after the pandemic	I already used it and will continue to use it	N/A	Income reduction between 10-50%
Yes	Male	Capital	Capital	Yellow	31- 40 years	Certificate degree	11 a 20 years	Private Practice, Policlinic, Dental School	Yes, Dentistry degree, Pós-Dentistry degree	Yes	I already used it and will continue to use it	I have not used it before but I started using it after the pandemic	I have not used it before but I started using it after the pandemic	I do not use it	I have not used it before but I started using it after the pandemic	I already used it and will continue to use it	I already used it and will continue to use it	I already used it and will continue to use it	I already used it and will continue to use it	I am using it due to lack of another option on the market	I already used it and will continue to use it	I have not used it before but I started using it after the pandemic	I already used it and will continue to use it	Partially open/Restricted access	Income reduction between 10-50%
Yes	Male	Counstryside	Counstryside	White	Above 60 years	Master’s degree	21 or more	Private Practice, Dental School	Yes, Dentistry degree, Pós-Dentistry degree, in my workplace , Online training video	Yes	I already used it and will continue to use it	I have not used it before but I started using it after the pandemic	I have not used it before but I started using it after the pandemic	I have not used it before but I started using it after the pandemic	I have not used it before but I started using it after the pandemic	I already used it and will continue to use it	I already used it and will continue to use it	I already used it and will continue to use it	I already used it and will continue to use it	I already used it and will continue to use it	I already used it and will continue to use it	I already used it and will continue to use it	I already used it and will continue to use it	Partially open/Restricted access	Income reduction between 10-50%
Yes	Female	Counstryside	Counstryside	White	21- 30 years	Certificate degree	5 a 10 years	Private Practice	Yes, Dentistry degree, Pós-Dentistry degree, on my own or internet/ other medias, on my own or internet/ other medias	Yes	I am using it due to lack of another option on the market	I have not used it before but I started using it after the pandemic	I have not used it before but I started using it after the pandemic	I have not used it before but I started using it after the pandemic	I have not used it before but I started using it after the pandemic	I already used it and will continue to use it	I already used it and will continue to use it	I already used it and will continue to use it	I already used it and will continue to use it	I already used it and will continue to use it	I have not used it before but I started using it after the pandemic	I have not used it before but I started using it after the pandemic	I already used it and will continue to use it	Partially open/Restricted access	No income reduction/ less than 10%
Yes	Male	Counstryside	Counstryside	White	21- 30 years	Certificate degree	5 a 10 years	Private Practice	Dentistry degree, Pós-Dentistry degree	Yes	I was using it but I am having trouble finding it	I do not use it	I do not use it	I do not use it	I do not use it	I do not use it	I already used it and will continue to use it	I already used it and will continue to use it	I already used it and will continue to use it	I already used it and will continue to use it	I do not use it	I do not use it	I already used it and will continue to use it	Open as usual	No income reduction/ less than 10%
Yes	Female	Capital	Capital	White	51- 60 years	Master’s degree	21 or more	Private Practice	Yes, Online training video, on my own or internet/ other medias	Yes	I already used it and will continue to use it	I have not used it before but I started using it after the pandemic	I have not used it before but I started using it after the pandemic	I have not used it before but I started using it after the pandemic	I have not used it before but I started using it after the pandemic	I have not used it before but I started using it after the pandemic	I already used it and will continue to use it	I have not used it before but I started using it after the pandemic	I have not used it before but I started using it after the pandemic	I have not used it before but I started using it after the pandemic	I have not used it before but I started using it after the pandemic	I have not used it before but I started using it after the pandemic	I have not used it before but I started using it after the pandemic	N/A	More than 50% of income reduction
Yes	Female	Capital	Capital	White	31- 40 years	Dentistry degree	5 a 10 years	Private Practice	No	Yes	I was using it but I am having trouble finding it	I have not used it before but I started using it after the pandemic	I do not use it	I do not use it	I have not used it before but I started using it after the pandemic	I already used it and will continue to use it	I already used it and will continue to use it	I have not used it before but I started using it after the pandemic	I already used it and will continue to use it	I already used it and will continue to use it	I have not used it before but I started using it after the pandemic	I have not used it before but I started using it after the pandemic	I do not use it	Open as usual	Income reduction between 10-50%
Yes	Female	Capital	Capital	White	41- 50 years	Certificate degree	21 or more	Private Practice, Policlinic	Yes, in my workplace	Yes	I do not use it	I have not used it before but I started using it after the pandemic	I have not used it before but I started using it after the pandemic	I do not use it	I have not used it before but I started using it after the pandemic	I already used it and will continue to use it	I do not use it	I already used it and will continue to use it	I already used it and will continue to use it	I do not use it	I have not used it before but I started using it after the pandemic	I already used it and will continue to use it	I already used it and will continue to use it	Closed	Income reduction between 10-50%
Yes	Female	Counstryside	Counstryside	White	21- 30 years	Certificate degree	5 a 10 years	Public Sector, Private Practice	Yes, on my own or internet/ other medias, on my own or internet/ other medias	Yes	I already used it and will continue to use it	I do not use it	I already used it and will continue to use it	I do not use it	I have not used it before but I started using it after the pandemic	I already used it and will continue to use it	I do not use it	I already used it and will continue to use it	I already used it and will continue to use it	I already used it and will continue to use it	I have not used it before but I started using it after the pandemic	I have not used it before but I started using it after the pandemic	I already used it and will continue to use it	Partially open/Restricted access	Income reduction between 10-50%
Yes	Female	Capital	Capital	Yellow	51- 60 years	Dentistry degree	21 or more	Private Practice	on my own or internet/ other medias	Yes	I do not use it	I have not used it before but I started using it after the pandemic	I have not used it before but I started using it after the pandemic	I do not use it	I have not used it before but I started using it after the pandemic	I already used it and will continue to use it	I do not use it	I already used it and will continue to use it	I already used it and will continue to use it	I do not use it	I have not used it before but I started using it after the pandemic	I have not used it before but I started using it after the pandemic	I already used it and will continue to use it	Partially open/Restricted access	More than 50% of income reduction
Yes	Female	Counstryside	Counstryside	White	21- 30 years	Certificate degree	5 a 10 years	Private Practice	on my own or internet/ other medias		I was using it but I am having trouble finding it	I do not use it	I do not use it	I am using it due to lack of another option on the market	I have not used it before but I started using it after the pandemic	I already used it and will continue to use it	I already used it and will continue to use it	I already used it and will continue to use it	I was using it but I am having trouble finding it	I already used it and will continue to use it	I was using it but I am having trouble finding it	I do not use it	I already used it and will continue to use it	Partially open/Restricted access	Income reduction between 10-50%
Yes	Male	Counstryside	Counstryside	White	41- 50 years	Certificate degree	21 or more	Private Practice	on my own or internet/ other medias	Yes	I already used it and will continue to use it	I have not used it before but I started using it after the pandemic	I do not use it	I do not use it	I have not used it before but I started using it after the pandemic	I already used it and will continue to use it	I do not use it	I already used it and will continue to use it	I already used it and will continue to use it	I already used it and will continue to use it	I have not used it before but I started using it after the pandemic	I do not use it	I do not use it	Partially open/Restricted access	More than 50% of income reduction
Yes	Male	Counstryside	Counstryside	White	21- 30 years	Dentistry degree	Up to 4 years	Private Practice	Yes, Dentistry degree	No	I do not use it	I do not use it	I do not use it	I am using it due to lack of another option on the market	I already used it and will continue to use it	I already used it and will continue to use it	I already used it and will continue to use it	I already used it and will continue to use it	I already used it and will continue to use it	I already used it and will continue to use it	I already used it and will continue to use it	I already used it and will continue to use it	I already used it and will continue to use it	Partially open/Restricted access	Income reduction between 10-50%
Yes	Female	Counstryside	Counstryside	White	21- 30 years	Dentistry degree	Up to 4 years	Private Practice	No	No	I already used it and will continue to use it	I do not use it	I do not use it	I do not use it	I have not used it before but I started using it after the pandemic	I already used it and will continue to use it	I do not use it	I do not use it	I already used it and will continue to use it	I already used it and will continue to use it	I am using it due to lack of another option on the market	I do not use it	I already used it and will continue to use it	N/A	More than 50% of income reduction
Yes	Female	Counstryside	Counstryside	Brown	41- 50 years	Pós-Doctorate degree	11 a 20 years	Private Practice	on my own or internet/ other medias	Yes	I already used it and will continue to use it	I have not used it before but I started using it after the pandemic	I have not used it before but I started using it after the pandemic	I do not use it	I have not used it before but I started using it after the pandemic	I have not used it before but I started using it after the pandemic	I already used it and will continue to use it	I already used it and will continue to use it	I already used it and will continue to use it	I already used it and will continue to use it	I have not used it before but I started using it after the pandemic	I have not used it before but I started using it after the pandemic	I already used it and will continue to use it	Partially open/Restricted access	More than 50% of income reduction
Yes	Female	Capital	Capital	White	21- 30 years	Dentistry degree	Up to 4 years	Private Practice, Policlinic	Dentistry degree	Yes	I was using it but I am having trouble finding it	I do not use it	I am using it due to lack of another option on the market	I do not use it	I have not used it before but I started using it after the pandemic	I already used it and will continue to use it	I do not use it	I do not use it	I already used it and will continue to use it	I already used it and will continue to use it	I have not used it before but I started using it after the pandemic	I have not used it before but I started using it after the pandemic	I already used it and will continue to use it	Open as usual	More than 50% of income reduction
Yes	Female	Capital	Capital	White	31- 40 years	Certificate degree	Up to 4 years	Private Practice	on my own or internet/ other medias	Yes	I already used it and will continue to use it	I do not use it	I do not use it	I already used it and will continue to use it	I do not use it	I already used it and will continue to use it	I already used it and will continue to use it	I already used it and will continue to use it	I already used it and will continue to use it	I already used it and will continue to use it	I already used it and will continue to use it	I do not use it	I already used it and will continue to use it	N/A	More than 50% of income reduction
Yes	Male	Counstryside	Counstryside	White	21- 30 years	Certificate degree	5 a 10 years	Private Practice	No, on my own or internet/ other medias	Yes	I already used it and will continue to use it	I do not use it	I do not use it	I do not use it	I have not used it before but I started using it after the pandemic	I do not use it	I already used it and will continue to use it	I already used it and will continue to use it	I already used it and will continue to use it	I already used it and will continue to use it	I have not used it before but I started using it after the pandemic	I already used it and will continue to use it	I already used it and will continue to use it	Open as usual	No income reduction/ less than 10%
Yes	Female	Counstryside	Counstryside	White	51- 60 years	Certificate degree	21 or more	Private Practice	No	Yes	I do not use it	I already used it and will continue to use it	I already used it and will continue to use it	I do not use it	I have not used it before but I started using it after the pandemic	I already used it and will continue to use it	I do not use it	I already used it and will continue to use it	I already used it and will continue to use it	I already used it and will continue to use it	I do not use it	I do not use it	I already used it and will continue to use it	Partially open/Restricted access	More than 50% of income reduction
Yes	Female	Counstryside	Counstryside	White	31- 40 years	Certificate degree	5 a 10 years	Private Practice	N/A	No	I already used it and will continue to use it	I have not used it before but I started using it after the pandemic	I do not use it	I do not use it	I have not used it before but I started using it after the pandemic	I already used it and will continue to use it	I do not use it	I already used it and will continue to use it	I already used it and will continue to use it	I already used it and will continue to use it	I have not used it before but I started using it after the pandemic	I have not used it before but I started using it after the pandemic	I do not use it	Open as usual	Income reduction between 10-50%
Yes	Male	Counstryside	Counstryside	White	41- 50 years	Dentistry degree	21 or more	Private Practice	Yes, on my own or internet/ other medias, on my own or internet/ other medias	Yes	I already used it and will continue to use it	I have not used it before but I started using it after the pandemic	I do not use it	I am using it due to lack of another option on the market	I have not used it before but I started using it after the pandemic	I do not use it	I do not use it	I already used it and will continue to use it	I already used it and will continue to use it	I already used it and will continue to use it	I do not use it	I do not use it	I already used it and will continue to use it	Open as usual	No income reduction/ less than 10%
Yes	Male	Counstryside	Counstryside	White	41- 50 years	Master’s degree	11 a 20 years	Private Practice, Dental School	Yes, Pós-Dentistry degree, on my own or internet/ other medias	Yes	I already used it and will continue to use it	I already used it and will continue to use it	I do not use it	I am using it due to lack of another option on the market	I have not used it before but I started using it after the pandemic	I already used it and will continue to use it	I do not use it	I already used it and will continue to use it	I already used it and will continue to use it	I do not use it	I already used it and will continue to use it	I do not use it	I already used it and will continue to use it	Partially open/Restricted access	Income reduction between 10-50%
Yes	Female	Counstryside	Counstryside	White	51- 60 years	Dentistry degree	21 or more	Public Sector, Private Practice	No	Yes	I have not used it before but I started using it after the pandemic	I do not use it	I have not used it before but I started using it after the pandemic	I do not use it	I do not use it	I am using it due to lack of another option on the market	I already used it and will continue to use it	I already used it and will continue to use it	I already used it and will continue to use it	I already used it and will continue to use it	I have not used it before but I started using it after the pandemic	I have not used it before but I started using it after the pandemic	I already used it and will continue to use it	Open as usual	No income reduction/ less than 10%
Yes	Female	Counstryside	Counstryside	Black	21- 30 years	Dentistry degree	Up to 4 years	Private Practice	Dentistry degree	Yes	I already used it and will continue to use it	I do not use it	I do not use it	I do not use it	I do not use it	I already used it and will continue to use it	I do not use it	I already used it and will continue to use it	I already used it and will continue to use it	I do not use it	I do not use it	I do not use it	I already used it and will continue to use it	Open as usual	More than 50% of income reduction
Yes	Female	Counstryside	Counstryside	White	31- 40 years	Dentistry degree	11 a 20 years	Public Sector	Online training video	No	I already used it and will continue to use it	I have not used it before but I started using it after the pandemic	I have not used it before but I started using it after the pandemic	I do not use it	I have not used it before but I started using it after the pandemic	I already used it and will continue to use it	I do not use it	I already used it and will continue to use it	I already used it and will continue to use it	I already used it and will continue to use it	I have not used it before but I started using it after the pandemic	I have not used it before but I started using it after the pandemic	I already used it and will continue to use it	Open as usual	No income reduction/ less than 10%
Yes	Female	Counstryside	Counstryside	Brown	31- 40 years	Doctorate degree	11 a 20 years	Private Practice, Dental School	Yes, Online training video	No	I already used it and will continue to use it	I do not use it	I have not used it before but I started using it after the pandemic	I do not use it	I have not used it before but I started using it after the pandemic	I already used it and will continue to use it	I do not use it	I already used it and will continue to use it	I already used it and will continue to use it	I already used it and will continue to use it	I already used it and will continue to use it	I already used it and will continue to use it	I already used it and will continue to use it	Partially open/Restricted access	Income reduction between 10-50%
Yes	Male	Counstryside	Counstryside	White	51- 60 years	Certificate degree	21 or more	Private Hospital	Yes, in my workplace , Online training video	Yes	I already used it and will continue to use it	I have not used it before but I started using it after the pandemic	I have not used it before but I started using it after the pandemic	I do not use it	I have not used it before but I started using it after the pandemic	I already used it and will continue to use it	I do not use it	I already used it and will continue to use it	I already used it and will continue to use it	I already used it and will continue to use it	I have not used it before but I started using it after the pandemic	I already used it and will continue to use it	I have not used it before but I started using it after the pandemic	Closed	More than 50% of income reduction
Yes	Female	Counstryside	Counstryside	Brown	21- 30 years	Dentistry degree	Up to 4 years	Private Practice	Yes, on my own or internet/ other medias	Yes	I do not use it	I was using it but I am having trouble finding it	I already used it and will continue to use it	I am using it due to lack of another option on the market	I have not used it before but I started using it after the pandemic	I was using it but I am having trouble finding it	I am using it due to lack of another option on the market	I already used it and will continue to use it	I already used it and will continue to use it	I already used it and will continue to use it	I already used it and will continue to use it	I do not use it	I already used it and will continue to use it	Partially open/Restricted access	Income reduction between 10-50%
Yes	Female	Capital	Capital	White	31- 40 years	Master’s degree	11 a 20 years	Private Practice	on my own or internet/ other medias	Yes	I was using it but I am having trouble finding it	I have not used it before but I started using it after the pandemic	I have not used it before but I started using it after the pandemic	I have not used it before but I started using it after the pandemic	I have not used it before but I started using it after the pandemic	I already used it and will continue to use it	I do not use it	I already used it and will continue to use it	I already used it and will continue to use it	I do not use it	I have not used it before but I started using it after the pandemic	I already used it and will continue to use it	I do not use it	Partially open/Restricted access	Income reduction between 10-50%
Yes	Male	Counstryside	Counstryside	White	Above 60 years	Certificate degree	21 or more	Private Practice	Yes, Online training video, on my own or internet/ other medias	Yes	I was using it but I am having trouble finding it	I have not used it before but I started using it after the pandemic	I have not used it before but I started using it after the pandemic	I do not use it	I have not used it before but I started using it after the pandemic	I already used it and will continue to use it	I do not use it	I have not used it before but I started using it after the pandemic	I already used it and will continue to use it	I do not use it	I already used it and will continue to use it	I do not use it	I already used it and will continue to use it	N/A	More than 50% of income reduction
Yes	Female	Capital	Capital	White	51- 60 years	Certificate degree	21 or more	Private Practice	No, on my own or internet/ other medias, on my own or internet/ other medias	Yes	I already used it and will continue to use it	I do not use it	I already used it and will continue to use it	I do not use it	I do not use it	I already used it and will continue to use it	I already used it and will continue to use it	I already used it and will continue to use it	I already used it and will continue to use it	I already used it and will continue to use it	I already used it and will continue to use it	I already used it and will continue to use it	I already used it and will continue to use it	Partially open/Restricted access	More than 50% of income reduction
Yes	Female	Counstryside	Counstryside	White	41- 50 years	Certificate degree	21 or more	Public Sector, Private Practice	Yes, in my workplace , Online training video	Yes	I already used it and will continue to use it	I have not used it before but I started using it after the pandemic	I have not used it before but I started using it after the pandemic	I do not use it	I have not used it before but I started using it after the pandemic	I already used it and will continue to use it	I do not use it	I already used it and will continue to use it	I already used it and will continue to use it	I already used it and will continue to use it	I already used it and will continue to use it	I already used it and will continue to use it	I already used it and will continue to use it	Open as usual	Income reduction between 10-50%
Yes	Male	Counstryside	Counstryside	White	51- 60 years	Certificate degree	21 or more	Private Practice	Yes, on my own or internet/ other medias, on my own or internet/ other medias	Yes	I already used it and will continue to use it	I have not used it before but I started using it after the pandemic	I have not used it before but I started using it after the pandemic	I do not use it	I have not used it before but I started using it after the pandemic	I already used it and will continue to use it	I do not use it	I already used it and will continue to use it	I already used it and will continue to use it	I do not use it	I already used it and will continue to use it	I already used it and will continue to use it	I already used it and will continue to use it	Open as usual	More than 50% of income reduction
Yes	Female	Capital	Capital	White	51- 60 years	Certificate degree	21 or more	Private Practice	Yes, Online training video, on my own or internet/ other medias	Yes	I already used it and will continue to use it	I have not used it before but I started using it after the pandemic	I have not used it before but I started using it after the pandemic	I do not use it	I have not used it before but I started using it after the pandemic	I already used it and will continue to use it	I already used it and will continue to use it	I already used it and will continue to use it	I already used it and will continue to use it	I already used it and will continue to use it	I already used it and will continue to use it	I already used it and will continue to use it	I already used it and will continue to use it	Closed	More than 50% of income reduction
Yes	Male	Capital	Capital	White	31- 40 years	Dentistry degree	5 a 10 years	Private Hospital, Private Practice	Yes, in my workplace	No	I do not use it	I do not use it	I already used it and will continue to use it	I already used it and will continue to use it	I do not use it	I already used it and will continue to use it	I do not use it	I do not use it	I already used it and will continue to use it	I already used it and will continue to use it	I already used it and will continue to use it	I already used it and will continue to use it	I already used it and will continue to use it	Partially open/Restricted access	More than 50% of income reduction
Yes	Male	Capital	Capital	White	51- 60 years	Certificate degree	21 or more	Private Practice	Yes, on my own or internet/ other medias, on my own or internet/ other medias	Yes	I already used it and will continue to use it	I do not use it	I have not used it before but I started using it after the pandemic	I do not use it	I have not used it before but I started using it after the pandemic	I have not used it before but I started using it after the pandemic	I do not use it	I have not used it before but I started using it after the pandemic	I already used it and will continue to use it	I already used it and will continue to use it	I have not used it before but I started using it after the pandemic	I do not use it	I have not used it before but I started using it after the pandemic	N/A	More than 50% of income reduction
Yes	Male	Capital	Capital	White	31- 40 years	Dentistry degree	5 a 10 years	Private Hospital, Private Practice	Yes, in my workplace	No	I do not use it	I do not use it	I already used it and will continue to use it	I already used it and will continue to use it	I do not use it	I already used it and will continue to use it	I do not use it	I do not use it	I already used it and will continue to use it	I already used it and will continue to use it	I already used it and will continue to use it	I already used it and will continue to use it	I already used it and will continue to use it	Partially open/Restricted access	More than 50% of income reduction
Yes	Female	Capital	Capital	White	31- 40 years	Certificate degree	5 a 10 years	Private Practice	Dentistry degree	Yes	I already used it and will continue to use it	I have not used it before but I started using it after the pandemic	I do not use it	I do not use it	I have not used it before but I started using it after the pandemic	I already used it and will continue to use it	I do not use it	I do not use it	I already used it and will continue to use it	I already used it and will continue to use it	I have not used it before but I started using it after the pandemic	I have not used it before but I started using it after the pandemic	I do not use it	Open as usual	Income reduction between 10-50%
Yes	Male	Capital	Capital	White	31- 40 years	Certificate degree	11 a 20 years	Private Practice	No, on my own or internet/ other medias	Yes	I already used it and will continue to use it	I have not used it before but I started using it after the pandemic	I have not used it before but I started using it after the pandemic	I have not used it before but I started using it after the pandemic	I have not used it before but I started using it after the pandemic	I already used it and will continue to use it	I do not use it	I already used it and will continue to use it	I already used it and will continue to use it	I already used it and will continue to use it	I already used it and will continue to use it	I already used it and will continue to use it	I already used it and will continue to use it	Partially open/Restricted access	More than 50% of income reduction
Yes	Female	Counstryside	Counstryside	White	41- 50 years	Master’s degree	11 a 20 years	Private Practice	Yes, Dentistry degree	No	I already used it and will continue to use it	I have not used it before but I started using it after the pandemic	I have not used it before but I started using it after the pandemic	I have not used it before but I started using it after the pandemic	I have not used it before but I started using it after the pandemic	I already used it and will continue to use it	I already used it and will continue to use it	I already used it and will continue to use it	I already used it and will continue to use it	I already used it and will continue to use it	I already used it and will continue to use it	I have not used it before but I started using it after the pandemic	I already used it and will continue to use it	Partially open/Restricted access	Income reduction between 10-50%
Yes	Female	Capital	Capital	White	31- 40 years	Certificate degree	11 a 20 years	Private Practice, Dental School	Yes, Dentistry degree, on my own or internet/ other medias	Yes	I was using it but I am having trouble finding it	I have not used it before but I started using it after the pandemic	I have not used it before but I started using it after the pandemic	I do not use it	I have not used it before but I started using it after the pandemic	I already used it and will continue to use it	I do not use it	I already used it and will continue to use it	I already used it and will continue to use it	I already used it and will continue to use it	I was using it but I am having trouble finding it	I do not use it	I already used it and will continue to use it	N/A	Income reduction between 10-50%
Yes	Female	Capital	Capital	Brown	21- 30 years	Dentistry degree	Up to 4 years	Private Practice, Policlinic	Dentistry degree, in my workplace , Na outra instituição que já trabalhou, on my own or internet/ other medias	Yes	I was using it but I am having trouble finding it	I have not used it before but I started using it after the pandemic	I do not use it	I have not used it before but I started using it after the pandemic	I have not used it before but I started using it after the pandemic	I already used it and will continue to use it	I already used it and will continue to use it	I already used it and will continue to use it	I already used it and will continue to use it	I already used it and will continue to use it	I already used it and will continue to use it	I already used it and will continue to use it	I do not use it	Partially open/Restricted access	Income reduction between 10-50%
Yes	Female	Capital	Capital	Brown	21- 30 years	Dentistry degree	Up to 4 years	Private Practice, Policlinic	Dentistry degree, in my workplace , Na outra instituição que já trabalhou, on my own or internet/ other medias	Yes	I was using it but I am having trouble finding it	I have not used it before but I started using it after the pandemic	I do not use it	I have not used it before but I started using it after the pandemic	I have not used it before but I started using it after the pandemic	I already used it and will continue to use it	I already used it and will continue to use it	I already used it and will continue to use it	I already used it and will continue to use it	I already used it and will continue to use it	I already used it and will continue to use it	I already used it and will continue to use it	I do not use it	Partially open/Restricted access	Income reduction between 10-50%
Yes	Male	Counstryside	Counstryside	Brown	41- 50 years	Certificate degree	11 a 20 years	Public Sector, Private Practice	Yes, Dentistry degree, Online training video	Yes	I was using it but I am having trouble finding it	I have not used it before but I started using it after the pandemic	I have not used it before but I started using it after the pandemic	I have not used it before but I started using it after the pandemic	I have not used it before but I started using it after the pandemic	I already used it and will continue to use it	I do not use it	I already used it and will continue to use it	I already used it and will continue to use it	I do not use it	I have not used it before but I started using it after the pandemic	I have not used it before but I started using it after the pandemic	I do not use it	Open as usual	No income reduction/ less than 10%
Yes	Female	Counstryside	Counstryside	White	21- 30 years	Dentistry degree	Up to 4 years	Public Sector, Private Practice	N/A	Yes	I have not used it before but I started using it after the pandemic	I have not used it before but I started using it after the pandemic	I have not used it before but I started using it after the pandemic	I have not used it before but I started using it after the pandemic	I have not used it before but I started using it after the pandemic	I already used it and will continue to use it	I already used it and will continue to use it	I already used it and will continue to use it	I already used it and will continue to use it	I already used it and will continue to use it	I already used it and will continue to use it	I already used it and will continue to use it	I already used it and will continue to use it	N/A	More than 50% of income reduction
Yes	Female	Capital	Capital	White	31- 40 years	Dentistry degree	Up to 4 years	Private Practice	Yes, on my own or internet/ other medias, on my own or internet/ other medias	Yes	I do not use it	I have not used it before but I started using it after the pandemic	I do not use it	I do not use it	I have not used it before but I started using it after the pandemic	I already used it and will continue to use it	I already used it and will continue to use it	I already used it and will continue to use it	I already used it and will continue to use it	I already used it and will continue to use it	I already used it and will continue to use it	I already used it and will continue to use it	I do not use it	Closed	Income reduction between 10-50%
Yes	Female	Capital	Capital	White	31- 40 years	Certificate degree	Up to 4 years	Private Practice	on my own or internet/ other medias	Yes	I already used it and will continue to use it	I do not use it	I do not use it	I already used it and will continue to use it	I do not use it	I already used it and will continue to use it	I already used it and will continue to use it	I already used it and will continue to use it	I already used it and will continue to use it	I already used it and will continue to use it	I already used it and will continue to use it	I do not use it	I already used it and will continue to use it	N/A	More than 50% of income reduction
Yes	Female	Counstryside	Counstryside	White	31- 40 years	Dentistry degree	Up to 4 years	Private Practice	on my own or internet/ other medias	Yes	I was using it but I am having trouble finding it	I have not used it before but I started using it after the pandemic	I have not used it before but I started using it after the pandemic	I am using it due to lack of another option on the market	I have not used it before but I started using it after the pandemic	I already used it and will continue to use it	I already used it and will continue to use it	I already used it and will continue to use it	I already used it and will continue to use it	I already used it and will continue to use it	I was using it but I am having trouble finding it	I have not used it before but I started using it after the pandemic	I do not use it	Partially open/Restricted access	More than 50% of income reduction
Yes	Female	Capital	Capital	White	41- 50 years	Certificate degree	21 or more	Public Sector	Yes, in my workplace	Yes	I already used it and will continue to use it	I have not used it before but I started using it after the pandemic	I have not used it before but I started using it after the pandemic	I do not use it	I have not used it before but I started using it after the pandemic	I already used it and will continue to use it	I already used it and will continue to use it	I have not used it before but I started using it after the pandemic	I already used it and will continue to use it	I already used it and will continue to use it	I already used it and will continue to use it	I already used it and will continue to use it	I already used it and will continue to use it	Closed	No income reduction/ less than 10%
Yes	Male	Capital	Capital	White	41- 50 years	Master’s degree	21 or more	Private Practice, Dental School	No, Dentistry degree, on my own or internet/ other medias	Yes	I already used it and will continue to use it	I have not used it before but I started using it after the pandemic	I have not used it before but I started using it after the pandemic	I do not use it	I have not used it before but I started using it after the pandemic	I have not used it before but I started using it after the pandemic	I do not use it	I have not used it before but I started using it after the pandemic	I already used it and will continue to use it	I already used it and will continue to use it	I have not used it before but I started using it after the pandemic	I do not use it	I have not used it before but I started using it after the pandemic	Open as usual	More than 50% of income reduction
Yes	Female	Counstryside	Counstryside	White	31- 40 years	Pós-Doctorate degree	5 a 10 years	Laboratório de Pesquisa, Dental School	Yes, in my workplace , on my own or internet/ other medias	Yes	I was using it but I am having trouble finding it	I have not used it before but I started using it after the pandemic	I have not used it before but I started using it after the pandemic	I do not use it	I have not used it before but I started using it after the pandemic	I already used it and will continue to use it	I do not use it	I already used it and will continue to use it	I was using it but I am having trouble finding it	I already used it and will continue to use it	I have not used it before but I started using it after the pandemic	I do not use it	I do not use it	Closed	Income reduction between 10-50%
Yes	Female	Capital	Capital	White	21- 30 years	Doctorate degree	Up to 4 years	Laboratório de Pesquisa, Dental School	Pós-Dentistry degree, on my own or internet/ other medias	Yes	I already used it and will continue to use it	I was using it but I am having trouble finding it	I have not used it before but I started using it after the pandemic	I do not use it	I have not used it before but I started using it after the pandemic	I already used it and will continue to use it	I do not use it	I already used it and will continue to use it	I already used it and will continue to use it	I already used it and will continue to use it	I have not used it before but I started using it after the pandemic	I already used it and will continue to use it	I was using it but I am having trouble finding it	Closed	No income reduction/ less than 10%
Yes	Male	Counstryside	Counstryside	White	21- 30 years	Certificate degree	5 a 10 years	Private Practice	Yes, Dentistry degree, Pós-Dentistry degree, in my workplace , Online training video	Yes	I do not use it	I was using it but I am having trouble finding it	I already used it and will continue to use it	I already used it and will continue to use it	I already used it and will continue to use it	I already used it and will continue to use it	I already used it and will continue to use it	I already used it and will continue to use it	I already used it and will continue to use it	I already used it and will continue to use it	I already used it and will continue to use it	I already used it and will continue to use it	I already used it and will continue to use it	Partially open/Restricted access	More than 50% of income reduction
Yes	Male	Counstryside	Counstryside	White	41- 50 years	Certificate degree	21 or more	Public Sector, Private Practice	Yes, Dentistry degree, Pós-Dentistry degree, on my own or internet/ other medias	No	I already used it and will continue to use it	I do not use it	I do not use it	I do not use it	I do not use it	I do not use it	I already used it and will continue to use it	I already used it and will continue to use it	I already used it and will continue to use it	I already used it and will continue to use it	I already used it and will continue to use it	I do not use it	I already used it and will continue to use it	Open as usual	No income reduction/ less than 10%
Yes	Male	Capital	Capital	White	41- 50 years	Certificate degree	11 a 20 years	Private Practice	Yes, Online training video	Yes	I already used it and will continue to use it	I have not used it before but I started using it after the pandemic	I have not used it before but I started using it after the pandemic	I do not use it	I have not used it before but I started using it after the pandemic	I already used it and will continue to use it	I already used it and will continue to use it	I already used it and will continue to use it	I already used it and will continue to use it	I already used it and will continue to use it	I have not used it before but I started using it after the pandemic	I have not used it before but I started using it after the pandemic	I do not use it	Closed	Income reduction between 10-50%
Yes	Female	Capital	Capital	Black	21- 30 years	Dentistry degree	Up to 4 years	Private Practice	Yes, Dentistry degree	Yes	I already used it and will continue to use it	I have not used it before but I started using it after the pandemic	I have not used it before but I started using it after the pandemic	I do not use it	I have not used it before but I started using it after the pandemic	I already used it and will continue to use it	I already used it and will continue to use it	I do not use it	I already used it and will continue to use it	I already used it and will continue to use it	I have not used it before but I started using it after the pandemic	I do not use it	I already used it and will continue to use it	Open as usual	More than 50% of income reduction
Yes	Female	Counstryside	Counstryside	Yellow	41- 50 years	Doctorate degree	21 or more	Private Practice, Dental School	Yes, in my workplace	Yes	I was using it but I am having trouble finding it	I have not used it before but I started using it after the pandemic	I have not used it before but I started using it after the pandemic	I have not used it before but I started using it after the pandemic	I have not used it before but I started using it after the pandemic	I already used it and will continue to use it	I have not used it before but I started using it after the pandemic	I already used it and will continue to use it	I already used it and will continue to use it	I already used it and will continue to use it	I have not used it before but I started using it after the pandemic	I do not use it	I already used it and will continue to use it	Closed	More than 50% of income reduction
Yes	Male	Capital	Capital	White	21- 30 years	Master’s degree	5 a 10 years	Private Practice	on my own or internet/ other medias	No	I already used it and will continue to use it	I do not use it	I do not use it	I do not use it	I have not used it before but I started using it after the pandemic	I have not used it before but I started using it after the pandemic	I do not use it	I do not use it	I already used it and will continue to use it	I do not use it	I was using it but I am having trouble finding it	I do not use it	I do not use it	Partially open/Restricted access	No income reduction/ less than 10%
Yes	Female	Counstryside	Counstryside	White	41- 50 years	Certificate degree	21 or more	Private Practice	on my own or internet/ other medias	Yes	I already used it and will continue to use it	I do not use it	I do not use it	I do not use it	I have not used it before but I started using it after the pandemic	I already used it and will continue to use it	I do not use it	I already used it and will continue to use it	I already used it and will continue to use it	I already used it and will continue to use it	I have not used it before but I started using it after the pandemic	I have not used it before but I started using it after the pandemic	I have not used it before but I started using it after the pandemic	Open as usual	Income reduction between 10-50%
Yes	Male	Counstryside	Counstryside	Brown	31- 40 years	Certificate degree	11 a 20 years	Public Sector	No	No	I already used it and will continue to use it	I do not use it	I do not use it	I do not use it	I do not use it	I already used it and will continue to use it	I do not use it	I already used it and will continue to use it	I already used it and will continue to use it	I already used it and will continue to use it	I have not used it before but I started using it after the pandemic	I do not use it	I already used it and will continue to use it	Open as usual	No income reduction/ less than 10%
Yes	Male	Counstryside	Counstryside	White	51- 60 years	Doctorate degree	21 or more	Private Practice, Dental School	Yes, on my own or internet/ other medias, on my own or internet/ other medias	Yes	I was using it but I am having trouble finding it	I already used it and will continue to use it	I already used it and will continue to use it	I do not use it	I have not used it before but I started using it after the pandemic	I already used it and will continue to use it	I already used it and will continue to use it	I already used it and will continue to use it	I already used it and will continue to use it	I do not use it	I already used it and will continue to use it	I already used it and will continue to use it	I already used it and will continue to use it	Partially open/Restricted access	No income reduction/ less than 10%
Yes	Male	Counstryside	Counstryside	White	41- 50 years	Master’s degree	21 or more	Dental School	Yes, on my own or internet/ other medias	Yes	I already used it and will continue to use it	I was using it but I am having trouble finding it	I was using it but I am having trouble finding it	I do not use it	I do not use it	I already used it and will continue to use it	I already used it and will continue to use it	I already used it and will continue to use it	I already used it and will continue to use it	I already used it and will continue to use it	I already used it and will continue to use it	I already used it and will continue to use it	I already used it and will continue to use it	Closed	No income reduction/ less than 10%
Yes	Male	Capital	Capital	White	41- 50 years	Certificate degree	21 or more	Private Practice	Dentistry degree, Pós-Dentistry degree	Yes	I already used it and will continue to use it	I have not used it before but I started using it after the pandemic	I have not used it before but I started using it after the pandemic	I do not use it	I have not used it before but I started using it after the pandemic	I have not used it before but I started using it after the pandemic	I do not use it	I already used it and will continue to use it	I already used it and will continue to use it	I already used it and will continue to use it	I have not used it before but I started using it after the pandemic	I have not used it before but I started using it after the pandemic	I have not used it before but I started using it after the pandemic	Open as usual	Income reduction between 10-50%
Yes	Female	Capital	Capital	White	31- 40 years	Dentistry degree	Up to 4 years	Private Practice	Yes	Yes	I already used it and will continue to use it	I have not used it before but I started using it after the pandemic	I have not used it before but I started using it after the pandemic	I already used it and will continue to use it	I have not used it before but I started using it after the pandemic	I already used it and will continue to use it	I already used it and will continue to use it	I already used it and will continue to use it	I already used it and will continue to use it	I already used it and will continue to use it	I have not used it before but I started using it after the pandemic	I have not used it before but I started using it after the pandemic	I have not used it before but I started using it after the pandemic	Partially open/Restricted access	More than 50% of income reduction
Yes	Female	Counstryside	Counstryside	White	21- 30 years	Certificate degree	5 a 10 years	Private Practice	Yes, Pós-Dentistry degree, Online training video	Yes	I already used it and will continue to use it	I have not used it before but I started using it after the pandemic	I have not used it before but I started using it after the pandemic	I have not used it before but I started using it after the pandemic	I have not used it before but I started using it after the pandemic	I already used it and will continue to use it	I already used it and will continue to use it	I already used it and will continue to use it	I already used it and will continue to use it	I already used it and will continue to use it	I have not used it before but I started using it after the pandemic	I have not used it before but I started using it after the pandemic	I have not used it before but I started using it after the pandemic	Partially open/Restricted access	More than 50% of income reduction
Yes	Female	Counstryside	Counstryside	Yellow	21- 30 years	Dentistry degree	Up to 4 years	Private Practice	Yes, on my own or internet/ other medias	Yes	I was using it but I am having trouble finding it	I do not use it	I do not use it	I am using it due to lack of another option on the market	I have not used it before but I started using it after the pandemic	I already used it and will continue to use it	I already used it and will continue to use it	I already used it and will continue to use it	I already used it and will continue to use it	I already used it and will continue to use it	I have not used it before but I started using it after the pandemic	I have not used it before but I started using it after the pandemic	I already used it and will continue to use it	Partially open/Restricted access	More than 50% of income reduction
Yes	Male	Counstryside	Counstryside	White	31- 40 years	Certificate degree	5 a 10 years	Private Practice	Yes, Dentistry degree, Pós-Dentistry degree	No	I already used it and will continue to use it	I do not use it	I do not use it	I have not used it before but I started using it after the pandemic	I do not use it	I already used it and will continue to use it	I already used it and will continue to use it	I have not used it before but I started using it after the pandemic	I already used it and will continue to use it	I already used it and will continue to use it	I already used it and will continue to use it	I do not use it	I already used it and will continue to use it	Open as usual	Income reduction between 10-50%
Yes	Female	Capital	Capital	White	51- 60 years	Certificate degree	21 or more	Private Practice	Yes, on my own or internet/ other medias	Yes	I already used it and will continue to use it	I have not used it before but I started using it after the pandemic	I am using it due to lack of another option on the market	I have not used it before but I started using it after the pandemic	I have not used it before but I started using it after the pandemic	I already used it and will continue to use it	I already used it and will continue to use it	I already used it and will continue to use it	I already used it and will continue to use it	I already used it and will continue to use it	I already used it and will continue to use it	I already used it and will continue to use it	I already used it and will continue to use it	Closed	More than 50% of income reduction
Yes	Female	Counstryside	Counstryside	White	41- 50 years	Master’s degree	21 or more	Private Practice	Yes, Na outra instituição que já trabalhou, on my own or internet/ other medias	Yes	I was using it but I am having trouble finding it	I already used it and will continue to use it	I already used it and will continue to use it	I do not use it	I have not used it before but I started using it after the pandemic	I have not used it before but I started using it after the pandemic	I do not use it	I already used it and will continue to use it	I already used it and will continue to use it	I already used it and will continue to use it	I have not used it before but I started using it after the pandemic	I have not used it before but I started using it after the pandemic	I do not use it	Open as usual	More than 50% of income reduction
Yes	Male	Capital	Capital	White	51- 60 years	Certificate degree	21 or more	Public Sector	No	Yes	I already used it and will continue to use it	I have not used it before but I started using it after the pandemic	I have not used it before but I started using it after the pandemic	I have not used it before but I started using it after the pandemic	I have not used it before but I started using it after the pandemic	I already used it and will continue to use it	I do not use it	I already used it and will continue to use it	I already used it and will continue to use it	I do not use it	I already used it and will continue to use it	I do not use it	I already used it and will continue to use it	Partially open/Restricted access	No income reduction/ less than 10%
Yes	Female	Counstryside	Counstryside	White	41- 50 years	Certificate degree	11 a 20 years	Private Practice	No, on my own or internet/ other medias	Yes	I was using it but I am having trouble finding it	I have not used it before but I started using it after the pandemic	I have not used it before but I started using it after the pandemic	I have not used it before but I started using it after the pandemic	I have not used it before but I started using it after the pandemic	I was using it but I am having trouble finding it	I was using it but I am having trouble finding it	I was using it but I am having trouble finding it	I was using it but I am having trouble finding it	I was using it but I am having trouble finding it	I have not used it before but I started using it after the pandemic	I do not use it	I was using it but I am having trouble finding it	Partially open/Restricted access	Income reduction between 10-50%
Yes	Male	Counstryside	Counstryside	White	21- 30 years	Dentistry degree	Up to 4 years	Policlinic	No, N/A	Yes	I already used it and will continue to use it	I have not used it before but I started using it after the pandemic	I do not use it	I have not used it before but I started using it after the pandemic	I have not used it before but I started using it after the pandemic	I already used it and will continue to use it	I do not use it	I do not use it	I already used it and will continue to use it	I already used it and will continue to use it	I already used it and will continue to use it	I do not use it	I already used it and will continue to use it	Open as usual	Income reduction between 10-50%
Yes	Male	Counstryside	Counstryside	White	Above 60 years	Dentistry degree	21 or more	Public Hospital, Private Practice	Yes, in my workplace	No	I already used it and will continue to use it	I already used it and will continue to use it	I do not use it	I do not use it	I do not use it	I already used it and will continue to use it	I already used it and will continue to use it	I already used it and will continue to use it	I already used it and will continue to use it	I already used it and will continue to use it	I already used it and will continue to use it	I already used it and will continue to use it	I already used it and will continue to use it	Partially open/Restricted access	Income reduction between 10-50%
Yes	Female	Counstryside	Counstryside	White	21- 30 years	Dentistry degree	Up to 4 years	Private Practice	Yes, Dentistry degree	Yes	I have not used it before but I started using it after the pandemic	I do not use it	I do not use it	I do not use it	I have not used it before but I started using it after the pandemic	I already used it and will continue to use it	I already used it and will continue to use it	I already used it and will continue to use it	I already used it and will continue to use it	I already used it and will continue to use it	I already used it and will continue to use it	I have not used it before but I started using it after the pandemic	I already used it and will continue to use it	N/A	More than 50% of income reduction
Yes	Male	Capital	Capital	Yellow	41- 50 years	Master’s degree	11 a 20 years	Private Practice	No	Yes	I do not use it	I have not used it before but I started using it after the pandemic	I have not used it before but I started using it after the pandemic	I do not use it	I have not used it before but I started using it after the pandemic	I already used it and will continue to use it	I do not use it	I have not used it before but I started using it after the pandemic	I already used it and will continue to use it	I do not use it	I already used it and will continue to use it	I already used it and will continue to use it	I already used it and will continue to use it	Open as usual	Income reduction between 10-50%
Yes	Male	Counstryside	Counstryside	White	21- 30 years	Dentistry degree	Up to 4 years	Private Practice	Yes, Dentistry degree	No	I was using it but I am having trouble finding it	I do not use it	I have not used it before but I started using it after the pandemic	I do not use it	I have not used it before but I started using it after the pandemic	I do not use it	I already used it and will continue to use it	I already used it and will continue to use it	I already used it and will continue to use it	I already used it and will continue to use it	I do not use it	I do not use it	I already used it and will continue to use it	Partially open/Restricted access	Income reduction between 10-50%
Yes	Female	Capital	Capital	Brown	31- 40 years	Certificate degree	11 a 20 years	Private Practice	No, Dentistry degree, Online training video, on my own or internet/ other medias	Yes	I was using it but I am having trouble finding it	I do not use it	I am using it due to lack of another option on the market	I do not use it	I have not used it before but I started using it after the pandemic	I already used it and will continue to use it	I already used it and will continue to use it	I do not use it	I already used it and will continue to use it	I already used it and will continue to use it	I have not used it before but I started using it after the pandemic	I have not used it before but I started using it after the pandemic	I do not use it	Open as usual	More than 50% of income reduction
Yes	Male	Counstryside	Counstryside	White	21- 30 years	Pós-Doctorate degree	5 a 10 years	Public Sector	Yes	No	I already used it and will continue to use it	I have not used it before but I started using it after the pandemic	I do not use it	I have not used it before but I started using it after the pandemic	I have not used it before but I started using it after the pandemic	I already used it and will continue to use it	I do not use it	I already used it and will continue to use it	I already used it and will continue to use it	I do not use it	I already used it and will continue to use it	I already used it and will continue to use it	I already used it and will continue to use it	Closed	Income reduction between 10-50%
Yes	Male	Counstryside	Counstryside	White	41- 50 years	Master’s degree	21 or more	Public Hospital, Public Sector, Private Practice	Yes, on my own or internet/ other medias	Yes	I was using it but I am having trouble finding it	I have not used it before but I started using it after the pandemic	I have not used it before but I started using it after the pandemic	I do not use it	I have not used it before but I started using it after the pandemic	I already used it and will continue to use it	I do not use it	I already used it and will continue to use it	I already used it and will continue to use it	I do not use it	I already used it and will continue to use it	I already used it and will continue to use it	I already used it and will continue to use it	Partially open/Restricted access	Income reduction between 10-50%
Yes	Female	Capital	Capital	Brown	31- 40 years	Master’s degree	11 a 20 years	Public Sector	Yes, on my own or internet/ other medias, on my own or internet/ other medias	Yes	I already used it and will continue to use it	I have not used it before but I started using it after the pandemic	I have not used it before but I started using it after the pandemic	I do not use it	I have not used it before but I started using it after the pandemic	I already used it and will continue to use it	I have not used it before but I started using it after the pandemic	I already used it and will continue to use it	I already used it and will continue to use it	I already used it and will continue to use it	I have not used it before but I started using it after the pandemic	I do not use it	I already used it and will continue to use it	Partially open/Restricted access	Income reduction between 10-50%
Yes	Male	Counstryside	Counstryside	White	31- 40 years	Dentistry degree	5 a 10 years	Private Practice	Yes, Dentistry degree, Pós-Dentistry degree, on my own or internet/ other medias	Yes	I already used it and will continue to use it	I do not use it	I do not use it	I have not used it before but I started using it after the pandemic	I have not used it before but I started using it after the pandemic	I already used it and will continue to use it	I do not use it	I already used it and will continue to use it	I already used it and will continue to use it	I already used it and will continue to use it	I already used it and will continue to use it	I do not use it	I already used it and will continue to use it	Partially open/Restricted access	More than 50% of income reduction
Yes	Male	Counstryside	Counstryside	White	41- 50 years	Certificate degree	21 or more	Private Practice	Yes, Pós-Dentistry degree	No	I already used it and will continue to use it	I have not used it before but I started using it after the pandemic	I have not used it before but I started using it after the pandemic	I have not used it before but I started using it after the pandemic	I have not used it before but I started using it after the pandemic	I have not used it before but I started using it after the pandemic	I already used it and will continue to use it	I already used it and will continue to use it	I already used it and will continue to use it	I already used it and will continue to use it	I have not used it before but I started using it after the pandemic	I already used it and will continue to use it	I already used it and will continue to use it	Open as usual	Income reduction between 10-50%
Yes	Male	Counstryside	Counstryside	White	Above 60 years	Certificate degree	21 or more	Public Sector	Yes, in my workplace , on my own or internet/ other medias	Yes	I already used it and will continue to use it	I already used it and will continue to use it	I do not use it	I do not use it	I already used it and will continue to use it	I already used it and will continue to use it	I already used it and will continue to use it	I already used it and will continue to use it	I already used it and will continue to use it	I already used it and will continue to use it	I have not used it before but I started using it after the pandemic	I do not use it	I have not used it before but I started using it after the pandemic	Partially open/Restricted access	No income reduction/ less than 10%
Yes	Female	Counstryside	Counstryside	White	21- 30 years	Dentistry degree	Up to 4 years	Private Practice	Yes	Yes	I do not use it	I was using it but I am having trouble finding it	I was using it but I am having trouble finding it	I do not use it	I was using it but I am having trouble finding it	I was using it but I am having trouble finding it	I was using it but I am having trouble finding it	I was using it but I am having trouble finding it	I was using it but I am having trouble finding it	I do not use it	I was using it but I am having trouble finding it	I do not use it	I was using it but I am having trouble finding it	Partially open/Restricted access	Income reduction between 10-50%
Yes	Male	Counstryside	Counstryside	White	51- 60 years	Certificate degree	21 or more	Private Practice	Yes, on my own or internet/ other medias	Yes	I already used it and will continue to use it	I have not used it before but I started using it after the pandemic	I have not used it before but I started using it after the pandemic	I do not use it	I have not used it before but I started using it after the pandemic	I do not use it	I do not use it	I already used it and will continue to use it	I already used it and will continue to use it	I already used it and will continue to use it	I do not use it	I do not use it	I already used it and will continue to use it	Open as usual	More than 50% of income reduction
Yes	Female	Capital	Capital	White	41- 50 years	Doctorate degree	21 or more	Private Practice	on my own or internet/ other medias	Yes	I was using it but I am having trouble finding it	I have not used it before but I started using it after the pandemic	I have not used it before but I started using it after the pandemic	I have not used it before but I started using it after the pandemic	I have not used it before but I started using it after the pandemic	I was using it but I am having trouble finding it	I already used it and will continue to use it	I already used it and will continue to use it	I already used it and will continue to use it	I already used it and will continue to use it	I was using it but I am having trouble finding it	I already used it and will continue to use it	I was using it but I am having trouble finding it	N/A	More than 50% of income reduction
Yes	Male	Counstryside	Counstryside	White	31- 40 years	Master’s degree	11 a 20 years	Public Sector	Yes, in my workplace	No	I already used it and will continue to use it	I have not used it before but I started using it after the pandemic	I do not use it	I do not use it	I already used it and will continue to use it	I already used it and will continue to use it	I do not use it	I already used it and will continue to use it	I already used it and will continue to use it	I already used it and will continue to use it	I already used it and will continue to use it	I already used it and will continue to use it	I do not use it	Partially open/Restricted access	Income reduction between 10-50%
Yes	Female	Counstryside	Counstryside	White	41- 50 years	Doctorate degree	21 or more	Public Hospital	in my workplace , on my own or internet/ other medias	Yes	I already used it and will continue to use it	I have not used it before but I started using it after the pandemic	I have not used it before but I started using it after the pandemic	I do not use it	I have not used it before but I started using it after the pandemic	I already used it and will continue to use it	I do not use it	I already used it and will continue to use it	I already used it and will continue to use it	I already used it and will continue to use it	I have not used it before but I started using it after the pandemic	I do not use it	I already used it and will continue to use it	Closed	No income reduction/ less than 10%
Yes	Female	Counstryside	Counstryside	White	21- 30 years	Dentistry degree	Up to 4 years	Private Practice	Yes, on my own or internet/ other medias	Yes	I do not use it	I do not use it	I have not used it before but I started using it after the pandemic	I have not used it before but I started using it after the pandemic	I have not used it before but I started using it after the pandemic	I already used it and will continue to use it	I already used it and will continue to use it	I already used it and will continue to use it	I already used it and will continue to use it	I already used it and will continue to use it	I already used it and will continue to use it	I do not use it	I do not use it	Open as usual	No income reduction/ less than 10%
Yes	Female	Counstryside	Counstryside	Brown	21- 30 years	Dentistry degree	Up to 4 years	Public Sector	Yes, Dentistry degree, on my own or internet/ other medias, on my own or internet/ other medias	Yes	I already used it and will continue to use it	I have not used it before but I started using it after the pandemic	I have not used it before but I started using it after the pandemic	I have not used it before but I started using it after the pandemic	I have not used it before but I started using it after the pandemic	I already used it and will continue to use it	I already used it and will continue to use it	I already used it and will continue to use it	I already used it and will continue to use it	I have not used it before but I started using it after the pandemic	I have not used it before but I started using it after the pandemic	I do not use it	I have not used it before but I started using it after the pandemic	Partially open/Restricted access	No income reduction/ less than 10%
Yes	Female	Capital	Capital	White	21- 30 years	Certificate degree	Up to 4 years	Private Practice	Yes, Pós-Dentistry degree, in my workplace , on my own or internet/ other medias	Yes	I was using it but I am having trouble finding it	I do not use it	I do not use it	I have not used it before but I started using it after the pandemic	I have not used it before but I started using it after the pandemic	I already used it and will continue to use it	I already used it and will continue to use it	I already used it and will continue to use it	I already used it and will continue to use it	I already used it and will continue to use it	I am using it due to lack of another option on the market	I already used it and will continue to use it	I already used it and will continue to use it	Partially open/Restricted access	More than 50% of income reduction
Yes	Female	Capital	Capital	White	41- 50 years	Pós-Doctorate degree	21 or more	Private Practice	Yes	Yes	I already used it and will continue to use it	I already used it and will continue to use it	I am using it due to lack of another option on the market	I was using it but I am having trouble finding it	I already used it and will continue to use it	I already used it and will continue to use it	I was using it but I am having trouble finding it	I already used it and will continue to use it	I already used it and will continue to use it	I was using it but I am having trouble finding it	I already used it and will continue to use it	I already used it and will continue to use it	I already used it and will continue to use it	Open as usual	More than 50% of income reduction
Yes	Female	Counstryside	Counstryside	White	Above 60 years	Certificate degree	21 or more	Private Practice	Yes, Na outra instituição que já trabalhou, on my own or internet/ other medias	Yes	I already used it and will continue to use it	I have not used it before but I started using it after the pandemic	I do not use it	I do not use it	I have not used it before but I started using it after the pandemic	I already used it and will continue to use it	I do not use it	I already used it and will continue to use it	I already used it and will continue to use it	I already used it and will continue to use it	I have not used it before but I started using it after the pandemic	I have not used it before but I started using it after the pandemic	I do not use it	Partially open/Restricted access	More than 50% of income reduction
Yes	Male	Capital	Capital	White	31- 40 years	Certificate degree	5 a 10 years	Public Sector	Yes, in my workplace	No	I already used it and will continue to use it	I have not used it before but I started using it after the pandemic	I do not use it	I do not use it	I have not used it before but I started using it after the pandemic	I already used it and will continue to use it	I do not use it	I already used it and will continue to use it	I already used it and will continue to use it	I already used it and will continue to use it	I already used it and will continue to use it	I do not use it	I do not use it	Partially open/Restricted access	No income reduction/ less than 10%
Yes	Female	Counstryside	Counstryside	White	51- 60 years	Master’s degree	21 or more	Private Practice	Yes, on my own or internet/ other medias	Yes	I do not use it	I have not used it before but I started using it after the pandemic	I have not used it before but I started using it after the pandemic	I do not use it	I have not used it before but I started using it after the pandemic	I already used it and will continue to use it	I do not use it	I already used it and will continue to use it	I already used it and will continue to use it	I already used it and will continue to use it	I already used it and will continue to use it	I already used it and will continue to use it	I already used it and will continue to use it	N/A	Income reduction between 10-50%
Yes	Male	Counstryside	Counstryside	White	51- 60 years	Certificate degree	21 or more	Public Sector	Yes	Yes	I already used it and will continue to use it	I do not use it	I do not use it	I already used it and will continue to use it	I have not used it before but I started using it after the pandemic	I already used it and will continue to use it	I already used it and will continue to use it	I already used it and will continue to use it	I already used it and will continue to use it	I already used it and will continue to use it	I have not used it before but I started using it after the pandemic	I do not use it	I do not use it	Closed	No income reduction/ less than 10%
Yes	Female	Capital	Capital	White	41- 50 years	Doctorate degree	21 or more	Private Practice	No	Yes	I was using it but I am having trouble finding it	I have not used it before but I started using it after the pandemic	I have not used it before but I started using it after the pandemic	I do not use it	I have not used it before but I started using it after the pandemic	I already used it and will continue to use it	I do not use it	I already used it and will continue to use it	I already used it and will continue to use it	I already used it and will continue to use it	I have not used it before but I started using it after the pandemic	I already used it and will continue to use it	I already used it and will continue to use it	Partially open/Restricted access	Income reduction between 10-50%
Yes	Female	Counstryside	Counstryside	White	41- 50 years	Certificate degree	11 a 20 years	Private Practice	Dentistry degree, Pós-Dentistry degree	Yes	I already used it and will continue to use it	I do not use it	I have not used it before but I started using it after the pandemic	I do not use it	I have not used it before but I started using it after the pandemic	I already used it and will continue to use it	I do not use it	I already used it and will continue to use it	I already used it and will continue to use it	I already used it and will continue to use it	I have not used it before but I started using it after the pandemic	I already used it and will continue to use it	I already used it and will continue to use it	Open as usual	Income reduction between 10-50%
Yes	Female	Counstryside	Counstryside	White	41- 50 years	Dentistry degree	11 a 20 years	Private Practice, Dental School	Yes	Yes	I already used it and will continue to use it	I do not use it	I do not use it	I already used it and will continue to use it	I already used it and will continue to use it	I already used it and will continue to use it	I already used it and will continue to use it	I already used it and will continue to use it	I already used it and will continue to use it	I already used it and will continue to use it	I do not use it	I do not use it	I already used it and will continue to use it	Closed	Income reduction between 10-50%
Yes	Female	Counstryside	Counstryside	White	31- 40 years	Certificate degree	11 a 20 years	Private Practice	Yes, Dentistry degree	No	I was using it but I am having trouble finding it	I do not use it	I do not use it	I do not use it	I do not use it	I was using it but I am having trouble finding it	I do not use it	I already used it and will continue to use it	I was using it but I am having trouble finding it	I already used it and will continue to use it	I do not use it	I do not use it	I do not use it	Open as usual	Income reduction between 10-50%
Yes	Male	Capital	Capital	Yellow	41- 50 years	Pós-Doctorate degree	11 a 20 years	Private Practice	Yes, Dentistry degree, Pós-Dentistry degree, Na outra instituição que já trabalhou, on my own or internet/ other medias	Yes	I am using it due to lack of another option on the market	I do not use it	I do not use it	I do not use it	I have not used it before but I started using it after the pandemic	I am using it due to lack of another option on the market	I do not use it	I do not use it	I already used it and will continue to use it	I already used it and will continue to use it	I have not used it before but I started using it after the pandemic	I do not use it	I do not use it	Partially open/Restricted access	More than 50% of income reduction
Yes	Female	Capital	Capital	Yellow	31- 40 years	Certificate degree	5 a 10 years	Private Practice, Policlinic	Online training video	Yes	I already used it and will continue to use it	I already used it and will continue to use it	I already used it and will continue to use it	I have not used it before but I started using it after the pandemic	I have not used it before but I started using it after the pandemic	I already used it and will continue to use it	I have not used it before but I started using it after the pandemic	I already used it and will continue to use it	I already used it and will continue to use it	I already used it and will continue to use it	I already used it and will continue to use it	I already used it and will continue to use it	I already used it and will continue to use it	Partially open/Restricted access	More than 50% of income reduction
Yes	Female	Counstryside	Counstryside	White	31- 40 years	Dentistry degree	11 a 20 years	Private Practice	Dentistry degree, on my own or internet/ other medias	Yes	I already used it and will continue to use it	I have not used it before but I started using it after the pandemic	I do not use it	I am using it due to lack of another option on the market	I already used it and will continue to use it	I already used it and will continue to use it	I am using it due to lack of another option on the market	I already used it and will continue to use it	I already used it and will continue to use it	I already used it and will continue to use it	I have not used it before but I started using it after the pandemic	I have not used it before but I started using it after the pandemic	I already used it and will continue to use it	N/A	More than 50% of income reduction
Yes	Female	Capital	Capital	White	51- 60 years	Master’s degree	21 or more	Private Practice, Dental School	in my workplace , on my own or internet/ other medias	Yes	I already used it and will continue to use it	I have not used it before but I started using it after the pandemic	I have not used it before but I started using it after the pandemic	I do not use it	I have not used it before but I started using it after the pandemic	I already used it and will continue to use it	I do not use it	I already used it and will continue to use it	I already used it and will continue to use it	I already used it and will continue to use it	I already used it and will continue to use it	I already used it and will continue to use it	I already used it and will continue to use it	Closed	More than 50% of income reduction
Yes	Female	Counstryside	Counstryside	White	41- 50 years	Certificate degree	11 a 20 years	Public Sector	No	Yes	I already used it and will continue to use it	I have not used it before but I started using it after the pandemic	I do not use it	I do not use it	I have not used it before but I started using it after the pandemic	I already used it and will continue to use it	I do not use it	I already used it and will continue to use it	I already used it and will continue to use it	I already used it and will continue to use it	I have not used it before but I started using it after the pandemic	I do not use it	I do not use it	Open as usual	Income reduction between 10-50%
Yes	Female	Counstryside	Counstryside	White	Above 60 years	Certificate degree	21 or more	Public Sector, Private Practice	No	No	I have not used it before but I started using it after the pandemic	I have not used it before but I started using it after the pandemic	I do not use it	I already used it and will continue to use it	I have not used it before but I started using it after the pandemic	I already used it and will continue to use it	I do not use it	I already used it and will continue to use it	I already used it and will continue to use it	I already used it and will continue to use it	I have not used it before but I started using it after the pandemic	I have not used it before but I started using it after the pandemic	I have not used it before but I started using it after the pandemic	Partially open/Restricted access	Income reduction between 10-50%
Yes	Male	Capital	Capital	Do not want to report	51- 60 years	Certificate degree	21 or more	Private Practice	Online training video, on my own or internet/ other medias	Yes	I was using it but I am having trouble finding it	I have not used it before but I started using it after the pandemic	I have not used it before but I started using it after the pandemic	I have not used it before but I started using it after the pandemic	I have not used it before but I started using it after the pandemic	I was using it but I am having trouble finding it	I already used it and will continue to use it	I already used it and will continue to use it	I was using it but I am having trouble finding it	I was using it but I am having trouble finding it	I was using it but I am having trouble finding it	I was using it but I am having trouble finding it	I was using it but I am having trouble finding it	Partially open/Restricted access	More than 50% of income reduction
Yes	Female	Counstryside	Counstryside	White	51- 60 years	Certificate degree	21 or more	Private Practice	Yes, Na outra instituição que já trabalhou	Yes	I already used it and will continue to use it	I have not used it before but I started using it after the pandemic	I have not used it before but I started using it after the pandemic	I do not use it	I already used it and will continue to use it	I already used it and will continue to use it	I already used it and will continue to use it	I already used it and will continue to use it	I already used it and will continue to use it	I already used it and will continue to use it	I already used it and will continue to use it	I already used it and will continue to use it	I already used it and will continue to use it	Partially open/Restricted access	More than 50% of income reduction
Yes	Female	Capital	Capital	White	41- 50 years	Dentistry degree	11 a 20 years	Private Practice	Online training video	Yes	I already used it and will continue to use it	I have not used it before but I started using it after the pandemic	I have not used it before but I started using it after the pandemic	I do not use it	I have not used it before but I started using it after the pandemic	I already used it and will continue to use it	I do not use it	I do not use it	I have not used it before but I started using it after the pandemic	I do not use it	I have not used it before but I started using it after the pandemic	I do not use it	I do not use it	Closed	More than 50% of income reduction
Yes	Female	Counstryside	Counstryside	White	41- 50 years	Certificate degree	21 or more	Private Practice	Yes, Dentistry degree, Online training video	Yes	I already used it and will continue to use it	I have not used it before but I started using it after the pandemic	I have not used it before but I started using it after the pandemic	I do not use it	I have not used it before but I started using it after the pandemic	I already used it and will continue to use it	I do not use it	I have not used it before but I started using it after the pandemic	I already used it and will continue to use it	I already used it and will continue to use it	I have not used it before but I started using it after the pandemic	I have not used it before but I started using it after the pandemic	I already used it and will continue to use it	Partially open/Restricted access	Income reduction between 10-50%
Yes	Female	Counstryside	Counstryside	Yellow	41- 50 years	Certificate degree	11 a 20 years	Private Practice	Yes, Online training video	Yes	I was using it but I am having trouble finding it	I have not used it before but I started using it after the pandemic	I have not used it before but I started using it after the pandemic	I do not use it	I have not used it before but I started using it after the pandemic	I already used it and will continue to use it	I do not use it	I already used it and will continue to use it	I already used it and will continue to use it	I already used it and will continue to use it	I have not used it before but I started using it after the pandemic	I do not use it	I do not use it	Partially open/Restricted access	More than 50% of income reduction
Yes	Male	Counstryside	Counstryside	White	Above 60 years	Master’s degree	21 or more	Private Practice	Na outra instituição que já trabalhou	No	I already used it and will continue to use it	I have not used it before but I started using it after the pandemic	I do not use it	I have not used it before but I started using it after the pandemic	I have not used it before but I started using it after the pandemic	I already used it and will continue to use it	I already used it and will continue to use it	I already used it and will continue to use it	I already used it and will continue to use it	I already used it and will continue to use it	I have not used it before but I started using it after the pandemic	I already used it and will continue to use it	I already used it and will continue to use it	Open as usual	Income reduction between 10-50%
Yes	Female	Capital	Capital	White	51- 60 years	Dentistry degree	21 or more	Public Sector	Yes, Online training video	Yes	I already used it and will continue to use it	I have not used it before but I started using it after the pandemic	I do not use it	I have not used it before but I started using it after the pandemic	I have not used it before but I started using it after the pandemic	I already used it and will continue to use it	I do not use it	I already used it and will continue to use it	I already used it and will continue to use it	I already used it and will continue to use it	I already used it and will continue to use it	I do not use it	I already used it and will continue to use it	Partially open/Restricted access	No income reduction/ less than 10%
Yes	Male	Counstryside	Counstryside	Black	31- 40 years	Certificate degree	11 a 20 years	Public Sector, Private Practice	Yes, in my workplace , Online training video	Yes	I already used it and will continue to use it	I have not used it before but I started using it after the pandemic	I have not used it before but I started using it after the pandemic	I have not used it before but I started using it after the pandemic	I have not used it before but I started using it after the pandemic	I already used it and will continue to use it	I already used it and will continue to use it	I already used it and will continue to use it	I already used it and will continue to use it	I already used it and will continue to use it	I already used it and will continue to use it	I do not use it	I already used it and will continue to use it	Partially open/Restricted access	Income reduction between 10-50%
Yes	Female	Capital	Capital	White	51- 60 years	Certificate degree	21 or more	Private Practice	No	Yes	I already used it and will continue to use it	I do not use it	I do not use it	I do not use it	I have not used it before but I started using it after the pandemic	I have not used it before but I started using it after the pandemic	I do not use it	I have not used it before but I started using it after the pandemic	I already used it and will continue to use it	I am using it due to lack of another option on the market	I have not used it before but I started using it after the pandemic	I have not used it before but I started using it after the pandemic	I already used it and will continue to use it	Partially open/Restricted access	More than 50% of income reduction
Yes	Male	Counstryside	Counstryside	White	41- 50 years	Certificate degree	21 or more	Private Practice	Yes, on my own or internet/ other medias	Yes	I already used it and will continue to use it	I do not use it	I have not used it before but I started using it after the pandemic	I do not use it	I have not used it before but I started using it after the pandemic	I have not used it before but I started using it after the pandemic	I do not use it	I already used it and will continue to use it	I already used it and will continue to use it	I already used it and will continue to use it	I do not use it	I do not use it	I already used it and will continue to use it	Open as usual	Income reduction between 10-50%
Yes	Female	Counstryside	Counstryside	White	21- 30 years	Dentistry degree	Up to 4 years	Private Practice	Yes	Yes	I already used it and will continue to use it	I already used it and will continue to use it	I already used it and will continue to use it	I do not use it	I already used it and will continue to use it	I already used it and will continue to use it	I already used it and will continue to use it	I already used it and will continue to use it	I already used it and will continue to use it	I do not use it	I already used it and will continue to use it	I do not use it	I do not use it	Open as usual	No income reduction/ less than 10%
Yes	Female	Capital	Capital	Yellow	Above 60 years	Dentistry degree	21 or more	Private Practice	Yes, Online training video	Yes	I already used it and will continue to use it	I have not used it before but I started using it after the pandemic	I have not used it before but I started using it after the pandemic	I have not used it before but I started using it after the pandemic	I have not used it before but I started using it after the pandemic	I already used it and will continue to use it	I already used it and will continue to use it	I already used it and will continue to use it	I already used it and will continue to use it	I already used it and will continue to use it	I have not used it before but I started using it after the pandemic	I already used it and will continue to use it	I already used it and will continue to use it	Partially open/Restricted access	More than 50% of income reduction
Yes	Male	Counstryside	Counstryside	White	21- 30 years	Certificate degree	Up to 4 years	Private Practice	Yes, on my own or internet/ other medias	Yes	I was using it but I am having trouble finding it	I do not use it	I do not use it	I have not used it before but I started using it after the pandemic	I have not used it before but I started using it after the pandemic	I already used it and will continue to use it	I do not use it	I already used it and will continue to use it	I already used it and will continue to use it	I already used it and will continue to use it	I already used it and will continue to use it	I already used it and will continue to use it	I already used it and will continue to use it	Open as usual	Income reduction between 10-50%
Yes	Female	Capital	Capital	White	41- 50 years	Certificate degree	21 or more	Private Practice, Policlinic	Yes, in my workplace	Yes	I do not use it	I have not used it before but I started using it after the pandemic	I have not used it before but I started using it after the pandemic	I do not use it	I have not used it before but I started using it after the pandemic	I already used it and will continue to use it	I do not use it	I already used it and will continue to use it	I already used it and will continue to use it	I do not use it	I have not used it before but I started using it after the pandemic	I already used it and will continue to use it	I already used it and will continue to use it	Closed	Income reduction between 10-50%
Yes	Male	Counstryside	Counstryside	White	31- 40 years	Master’s degree	11 a 20 years	Private Practice, Dental School	Yes	Yes	I already used it and will continue to use it	I have not used it before but I started using it after the pandemic	I do not use it	I do not use it	I have not used it before but I started using it after the pandemic	I already used it and will continue to use it	I already used it and will continue to use it	I already used it and will continue to use it	I already used it and will continue to use it	I already used it and will continue to use it	I already used it and will continue to use it	I already used it and will continue to use it	I already used it and will continue to use it	Closed	Income reduction between 10-50%
Yes	Female	Counstryside	Counstryside	Black	31- 40 years	Certificate degree	5 a 10 years	Private Practice	No	Yes	I was using it but I am having trouble finding it	I have not used it before but I started using it after the pandemic	I was using it but I am having trouble finding it	I have not used it before but I started using it after the pandemic	I have not used it before but I started using it after the pandemic	I was using it but I am having trouble finding it	I do not use it	I do not use it	I already used it and will continue to use it	I already used it and will continue to use it	I have not used it before but I started using it after the pandemic	I have not used it before but I started using it after the pandemic	I already used it and will continue to use it	Closed	More than 50% of income reduction
Yes	Male	Capital	Capital	White	41- 50 years	Certificate degree	21 or more	Private Practice	on my own or internet/ other medias	No	I already used it and will continue to use it	I do not use it	I do not use it	I do not use it	I already used it and will continue to use it	I already used it and will continue to use it	I already used it and will continue to use it	I already used it and will continue to use it	I already used it and will continue to use it	I already used it and will continue to use it	I already used it and will continue to use it	I already used it and will continue to use it	I already used it and will continue to use it	Partially open/Restricted access	Income reduction between 10-50%
Yes	Female	Counstryside	Counstryside	White	31- 40 years	Certificate degree	5 a 10 years	Private Practice	Dentistry degree, Pós-Dentistry degree	Yes	I already used it and will continue to use it	I have not used it before but I started using it after the pandemic	I have not used it before but I started using it after the pandemic	I have not used it before but I started using it after the pandemic	I have not used it before but I started using it after the pandemic	I already used it and will continue to use it	I have not used it before but I started using it after the pandemic	I already used it and will continue to use it	I already used it and will continue to use it	I already used it and will continue to use it	I already used it and will continue to use it	I already used it and will continue to use it	I already used it and will continue to use it	Open as usual	Income reduction between 10-50%
Yes	Male	Counstryside	Counstryside	White	51- 60 years	Certificate degree	21 or more	Public Hospital, Private Hospital, Private Practice	Yes, in my workplace	Yes	I already used it and will continue to use it	I do not use it	I do not use it	I am using it due to lack of another option on the market	I have not used it before but I started using it after the pandemic	I already used it and will continue to use it	I am using it due to lack of another option on the market	I already used it and will continue to use it	I already used it and will continue to use it	I do not use it	I already used it and will continue to use it	I already used it and will continue to use it	I already used it and will continue to use it	Open as usual	More than 50% of income reduction
Yes	Female	Capital	Capital	White	31- 40 years	Certificate degree	Up to 4 years	Public Sector	in my workplace		I was using it but I am having trouble finding it	I have not used it before but I started using it after the pandemic	I have not used it before but I started using it after the pandemic	I am using it due to lack of another option on the market	I have not used it before but I started using it after the pandemic	I already used it and will continue to use it	I already used it and will continue to use it	I already used it and will continue to use it	I already used it and will continue to use it	I already used it and will continue to use it	I was using it but I am having trouble finding it	I already used it and will continue to use it	I already used it and will continue to use it	Closed	More than 50% of income reduction
Yes	Male	Counstryside	Counstryside	White	41- 50 years	Certificate degree	21 or more	Private Hospital, Private Practice, Dental School	Yes, in my workplace	No	I was using it but I am having trouble finding it	I have not used it before but I started using it after the pandemic	I have not used it before but I started using it after the pandemic	I do not use it	I have not used it before but I started using it after the pandemic	I already used it and will continue to use it	I already used it and will continue to use it	I already used it and will continue to use it	I already used it and will continue to use it	I already used it and will continue to use it	I have not used it before but I started using it after the pandemic	I have not used it before but I started using it after the pandemic	I already used it and will continue to use it	Closed	Income reduction between 10-50%
Yes	Female	Capital	Capital	White	Above 60 years	Certificate degree	21 or more	Private Practice	Yes, on my own or internet/ other medias	Yes	I already used it and will continue to use it	I already used it and will continue to use it	I already used it and will continue to use it	I do not use it	I already used it and will continue to use it	I already used it and will continue to use it	I do not use it	I already used it and will continue to use it	I already used it and will continue to use it	I already used it and will continue to use it	I already used it and will continue to use it	I already used it and will continue to use it	I already used it and will continue to use it	Open as usual	Income reduction between 10-50%
Yes	Female	Capital	Capital	White	41- 50 years	Dentistry degree	21 or more	Private Practice	Yes, Dentistry degree, Pós-Dentistry degree	Yes	I already used it and will continue to use it	I have not used it before but I started using it after the pandemic	I have not used it before but I started using it after the pandemic	I do not use it	I have not used it before but I started using it after the pandemic	I have not used it before but I started using it after the pandemic	I do not use it	I already used it and will continue to use it	I already used it and will continue to use it	I already used it and will continue to use it	I have not used it before but I started using it after the pandemic	I have not used it before but I started using it after the pandemic	I already used it and will continue to use it	Partially open/Restricted access	Income reduction between 10-50%
Yes	Female	Capital	Capital	Yellow	31- 40 years	Certificate degree	5 a 10 years	Private Practice	Dentistry degree, Pós-Dentistry degree, Online training video	Yes	I already used it and will continue to use it	I have not used it before but I started using it after the pandemic	I do not use it	I have not used it before but I started using it after the pandemic	I have not used it before but I started using it after the pandemic	I already used it and will continue to use it	I do not use it	I already used it and will continue to use it	I already used it and will continue to use it	I do not use it	I already used it and will continue to use it	I already used it and will continue to use it	I already used it and will continue to use it	Partially open/Restricted access	Income reduction between 10-50%
Yes	Male	Capital	Capital	Yellow	51- 60 years	Master’s degree	21 or more	Private Practice	Yes, Online training video	Yes	I already used it and will continue to use it	I have not used it before but I started using it after the pandemic	I do not use it	I do not use it	I have not used it before but I started using it after the pandemic	I already used it and will continue to use it	I do not use it	I already used it and will continue to use it	I already used it and will continue to use it	I do not use it	I already used it and will continue to use it	I have not used it before but I started using it after the pandemic	I already used it and will continue to use it	Partially open/Restricted access	More than 50% of income reduction
Yes	Male	Capital	Capital	White	51- 60 years	Master’s degree	21 or more	Private Practice	Yes, Pós-Dentistry degree, Na outra instituição que já trabalhou, Online training video	Yes	I already used it and will continue to use it	I have not used it before but I started using it after the pandemic	I do not use it	I do not use it	I have not used it before but I started using it after the pandemic	I already used it and will continue to use it	I do not use it	I already used it and will continue to use it	I already used it and will continue to use it	I already used it and will continue to use it	I already used it and will continue to use it	I already used it and will continue to use it	I already used it and will continue to use it	Open as usual	More than 50% of income reduction
Yes	Male	Capital	Capital	White	Above 60 years	Dentistry degree	21 or more	Private Practice	Yes, on my own or internet/ other medias	No	I already used it and will continue to use it	I do not use it	I have not used it before but I started using it after the pandemic	I do not use it	I already used it and will continue to use it	I have not used it before but I started using it after the pandemic	I do not use it	I do not use it	I was using it but I am having trouble finding it	I already used it and will continue to use it	I have not used it before but I started using it after the pandemic	I do not use it	I already used it and will continue to use it	Open as usual	More than 50% of income reduction
Yes	Male	Capital	Capital	Yellow	51- 60 years	Master’s degree	21 or more	Private Practice	Yes, Online training video	Yes	I already used it and will continue to use it	I have not used it before but I started using it after the pandemic	I do not use it	I do not use it	I have not used it before but I started using it after the pandemic	I already used it and will continue to use it	I do not use it	I already used it and will continue to use it	I already used it and will continue to use it	I do not use it	I already used it and will continue to use it	I have not used it before but I started using it after the pandemic	I already used it and will continue to use it	Partially open/Restricted access	More than 50% of income reduction
Yes	Female	Counstryside	Counstryside	White	51- 60 years	Certificate degree	21 or more	Private Practice	Yes, Dentistry degree, Pós-Dentistry degree	No	I already used it and will continue to use it	I do not use it	I do not use it	I do not use it	I have not used it before but I started using it after the pandemic	I already used it and will continue to use it	I already used it and will continue to use it	I already used it and will continue to use it	I already used it and will continue to use it	I already used it and will continue to use it	I have not used it before but I started using it after the pandemic	I have not used it before but I started using it after the pandemic	I already used it and will continue to use it	Partially open/Restricted access	Income reduction between 10-50%
Yes	Female	Counstryside	Counstryside	White	31- 40 years	Dentistry degree	11 a 20 years	Public Sector, Private Practice	Yes, Dentistry degree, Pós-Dentistry degree, in my workplace , Online training video	Yes	I was using it but I am having trouble finding it	I have not used it before but I started using it after the pandemic	I am using it due to lack of another option on the market	I have not used it before but I started using it after the pandemic	I have not used it before but I started using it after the pandemic	I already used it and will continue to use it	I already used it and will continue to use it	I already used it and will continue to use it	I already used it and will continue to use it	I already used it and will continue to use it	I already used it and will continue to use it	I do not use it	I already used it and will continue to use it	Partially open/Restricted access	No income reduction/ less than 10%
Yes	Female	Counstryside	Counstryside	White	21- 30 years	Dentistry degree	Up to 4 years	Private Practice	No	No	I do not use it	I have not used it before but I started using it after the pandemic	I have not used it before but I started using it after the pandemic	I do not use it	I have not used it before but I started using it after the pandemic	I already used it and will continue to use it	I already used it and will continue to use it	I already used it and will continue to use it	I was using it but I am having trouble finding it	I do not use it	I have not used it before but I started using it after the pandemic	I do not use it	I already used it and will continue to use it	Open as usual	Income reduction between 10-50%
Yes	Male	Counstryside	Counstryside	White	51- 60 years	Certificate degree	21 or more	Private Practice	Yes, Pós-Dentistry degree, Na outra instituição que já trabalhou	Yes	I already used it and will continue to use it	I do not use it	I do not use it	I have not used it before but I started using it after the pandemic	I have not used it before but I started using it after the pandemic	I do not use it	I do not use it	I already used it and will continue to use it	I already used it and will continue to use it	I already used it and will continue to use it	I already used it and will continue to use it	I do not use it	I already used it and will continue to use it	Partially open/Restricted access	More than 50% of income reduction
Yes	Female	Capital	Capital	White	51- 60 years	Certificate degree	21 or more	Private Practice	Yes, Dentistry degree, Pós-Dentistry degree	Yes	I already used it and will continue to use it	I have not used it before but I started using it after the pandemic	I do not use it	I do not use it	I have not used it before but I started using it after the pandemic	I already used it and will continue to use it	I do not use it	I already used it and will continue to use it	I already used it and will continue to use it	I already used it and will continue to use it	I have not used it before but I started using it after the pandemic	I do not use it	I already used it and will continue to use it	Partially open/Restricted access	More than 50% of income reduction
Yes	Male	Capital	Capital	White	41- 50 years	Certificate degree	21 or more	Private Practice	No	Yes	I have not used it before but I started using it after the pandemic	I have not used it before but I started using it after the pandemic	I do not use it	I do not use it	I have not used it before but I started using it after the pandemic	I do not use it	I do not use it	I already used it and will continue to use it	I already used it and will continue to use it	I do not use it	I do not use it	I do not use it	I already used it and will continue to use it	Partially open/Restricted access	More than 50% of income reduction
Yes	Male	Counstryside	Counstryside	White	51- 60 years	Certificate degree	21 or more	Private Practice	Yes, on my own or internet/ other medias	Yes	I already used it and will continue to use it	I already used it and will continue to use it	I already used it and will continue to use it	I do not use it	I have not used it before but I started using it after the pandemic	I already used it and will continue to use it	I already used it and will continue to use it	I already used it and will continue to use it	I already used it and will continue to use it	I already used it and will continue to use it	I already used it and will continue to use it	I already used it and will continue to use it	I already used it and will continue to use it	Closed	More than 50% of income reduction
Yes	Female	Capital	Capital	White	41- 50 years	Dentistry degree	11 a 20 years	Policlinic	Yes	Yes	I do not use it	I have not used it before but I started using it after the pandemic	I have not used it before but I started using it after the pandemic	I do not use it	I have not used it before but I started using it after the pandemic	I already used it and will continue to use it	I do not use it	I have not used it before but I started using it after the pandemic	I have not used it before but I started using it after the pandemic	I already used it and will continue to use it	I have not used it before but I started using it after the pandemic	I have not used it before but I started using it after the pandemic	I already used it and will continue to use it	Partially open/Restricted access	More than 50% of income reduction
Yes	Male	Counstryside	Counstryside	White	41- 50 years	Certificate degree	21 or more	Public Sector, Private Practice	No	Yes	I do not use it	I do not use it	I do not use it	I do not use it	I have not used it before but I started using it after the pandemic	I already used it and will continue to use it	I do not use it	I already used it and will continue to use it	I already used it and will continue to use it	I do not use it	I already used it and will continue to use it	I do not use it	I already used it and will continue to use it	Closed	No income reduction/ less than 10%
Yes	Female	Counstryside	Counstryside	White	21- 30 years	Dentistry degree	Up to 4 years	Private Practice	Yes, Dentistry degree, on my own or internet/ other medias	Yes	I already used it and will continue to use it	I have not used it before but I started using it after the pandemic	I have not used it before but I started using it after the pandemic	I do not use it	I have not used it before but I started using it after the pandemic	I already used it and will continue to use it	I already used it and will continue to use it	I already used it and will continue to use it	I already used it and will continue to use it	I already used it and will continue to use it	I already used it and will continue to use it	I have not used it before but I started using it after the pandemic	I already used it and will continue to use it	Closed	More than 50% of income reduction
Yes	Female	Counstryside	Counstryside	White	21- 30 years	Certificate degree	Up to 4 years	Private Practice	Yes, Online training video	No	I was using it but I am having trouble finding it	I do not use it	I have not used it before but I started using it after the pandemic	I do not use it	I have not used it before but I started using it after the pandemic	I already used it and will continue to use it	I do not use it	I already used it and will continue to use it	I already used it and will continue to use it	I already used it and will continue to use it	I do not use it	I do not use it	I do not use it	Partially open/Restricted access	More than 50% of income reduction
Yes	Female	Counstryside	Counstryside	White	41- 50 years	Certificate degree	21 or more	Private Practice	Online training video, on my own or internet/ other medias	Yes	I was using it but I am having trouble finding it	I have not used it before but I started using it after the pandemic	I have not used it before but I started using it after the pandemic	I am using it due to lack of another option on the market	I have not used it before but I started using it after the pandemic	I already used it and will continue to use it	I already used it and will continue to use it	I am using it due to lack of another option on the market	I already used it and will continue to use it	I already used it and will continue to use it	I have not used it before but I started using it after the pandemic	I already used it and will continue to use it	I have not used it before but I started using it after the pandemic	Partially open/Restricted access	More than 50% of income reduction
Yes	Female	Capital	Capital	White	41- 50 years	Certificate degree	21 or more	Private Practice	Yes, Online training video, on my own or internet/ other medias	Yes	I already used it and will continue to use it	I do not use it	I do not use it	I am using it due to lack of another option on the market	I have not used it before but I started using it after the pandemic	I already used it and will continue to use it	I already used it and will continue to use it	I already used it and will continue to use it	I already used it and will continue to use it	I already used it and will continue to use it	I have not used it before but I started using it after the pandemic	I do not use it	I already used it and will continue to use it	Open as usual	More than 50% of income reduction
Yes	Female	Capital	Capital	White	51- 60 years	Dentistry degree	Up to 4 years	Private Practice	Yes, Dentistry degree, in my workplace	Yes	I already used it and will continue to use it	I have not used it before but I started using it after the pandemic	I have not used it before but I started using it after the pandemic	I do not use it	I have not used it before but I started using it after the pandemic	I already used it and will continue to use it	I do not use it	I already used it and will continue to use it	I already used it and will continue to use it	I already used it and will continue to use it	I already used it and will continue to use it	I have not used it before but I started using it after the pandemic	I already used it and will continue to use it	Partially open/Restricted access	More than 50% of income reduction
Yes	Female	Counstryside	Counstryside	White	51- 60 years	Dentistry degree	21 or more	Public Sector, Private Practice	Yes, in my workplace , on my own or internet/ other medias	Yes	I already used it and will continue to use it	I already used it and will continue to use it	I already used it and will continue to use it	I do not use it	I have not used it before but I started using it after the pandemic	I already used it and will continue to use it	I do not use it	I already used it and will continue to use it	I already used it and will continue to use it	I already used it and will continue to use it	I already used it and will continue to use it	I already used it and will continue to use it	I already used it and will continue to use it	Partially open/Restricted access	Income reduction between 10-50%
Yes	Female	Capital	Capital	White	21- 30 years	Dentistry degree	5 a 10 years	Private Practice	Yes	Yes	I was using it but I am having trouble finding it	I do not use it	I do not use it	I am using it due to lack of another option on the market	I have not used it before but I started using it after the pandemic	I was using it but I am having trouble finding it	I was using it but I am having trouble finding it	I already used it and will continue to use it	I already used it and will continue to use it	I already used it and will continue to use it	I already used it and will continue to use it	I already used it and will continue to use it	I already used it and will continue to use it	Partially open/Restricted access	More than 50% of income reduction
Yes	Male	Capital	Capital	White	Above 60 years	Dentistry degree	21 or more	Private Practice	Yes, on my own or internet/ other medias, on my own or internet/ other medias	Yes	I was using it but I am having trouble finding it	I have not used it before but I started using it after the pandemic	I have not used it before but I started using it after the pandemic	I am using it due to lack of another option on the market	I have not used it before but I started using it after the pandemic	I already used it and will continue to use it	I do not use it	I already used it and will continue to use it	I already used it and will continue to use it	I do not use it	I already used it and will continue to use it	I already used it and will continue to use it	I already used it and will continue to use it	Closed	More than 50% of income reduction
Yes	Female	Capital	Capital	Yellow	31- 40 years	Certificate degree	11 a 20 years	Private Practice	Yes, Dentistry degree, Pós-Dentistry degree, in my workplace , on my own or internet/ other medias	Yes	I was using it but I am having trouble finding it	I have not used it before but I started using it after the pandemic	I have not used it before but I started using it after the pandemic	I do not use it	I have not used it before but I started using it after the pandemic	I already used it and will continue to use it	I do not use it	I already used it and will continue to use it	I was using it but I am having trouble finding it	I already used it and will continue to use it	I was using it but I am having trouble finding it	I already used it and will continue to use it	I already used it and will continue to use it	Closed	No income reduction/ less than 10%
Yes	Female	Capital	Capital	Brown	21- 30 years	Master’s degree	11 a 20 years	Private Practice	No	Yes	I already used it and will continue to use it	I have not used it before but I started using it after the pandemic	I have not used it before but I started using it after the pandemic	I do not use it	I have not used it before but I started using it after the pandemic	I already used it and will continue to use it	I do not use it	I already used it and will continue to use it	I already used it and will continue to use it	I already used it and will continue to use it	I already used it and will continue to use it	I already used it and will continue to use it	I already used it and will continue to use it	Partially open/Restricted access	More than 50% of income reduction
Yes	Female	Capital	Capital	White	51- 60 years	Dentistry degree	21 or more	Public Sector	Yes, on my own or internet/ other medias	Yes	I already used it and will continue to use it	I have not used it before but I started using it after the pandemic	I have not used it before but I started using it after the pandemic	I do not use it	I have not used it before but I started using it after the pandemic	I already used it and will continue to use it	I do not use it	I already used it and will continue to use it	I already used it and will continue to use it	I do not use it	I already used it and will continue to use it	I do not use it	I already used it and will continue to use it	Partially open/Restricted access	No income reduction/ less than 10%
Yes	Male	Capital	Capital	White	31- 40 years	Master’s degree	5 a 10 years	Private Hospital, Private Practice, Dental School	Yes, on my own or internet/ other medias	Yes	I already used it and will continue to use it	I have not used it before but I started using it after the pandemic	I have not used it before but I started using it after the pandemic	I do not use it	I already used it and will continue to use it	I already used it and will continue to use it	I already used it and will continue to use it	I already used it and will continue to use it	I already used it and will continue to use it	I already used it and will continue to use it	I already used it and will continue to use it	I have not used it before but I started using it after the pandemic	I already used it and will continue to use it	Partially open/Restricted access	More than 50% of income reduction
Yes	Female	Counstryside	Counstryside	White	21- 30 years	Dentistry degree	Up to 4 years	Public Sector	Yes, in my workplace	Yes	I already used it and will continue to use it	I do not use it	I have not used it before but I started using it after the pandemic	I have not used it before but I started using it after the pandemic	I have not used it before but I started using it after the pandemic	I was using it but I am having trouble finding it	I have not used it before but I started using it after the pandemic	I already used it and will continue to use it	I already used it and will continue to use it	I already used it and will continue to use it	I have not used it before but I started using it after the pandemic	I have not used it before but I started using it after the pandemic	I already used it and will continue to use it	Closed	No income reduction/ less than 10%
Yes	Female	Counstryside	Counstryside	White	41- 50 years	Doctorate degree	21 or more	Dental School	No	Yes	I already used it and will continue to use it	I do not use it	I do not use it	I have not used it before but I started using it after the pandemic	I do not use it	I already used it and will continue to use it	I do not use it	I already used it and will continue to use it	I already used it and will continue to use it	I already used it and will continue to use it	I have not used it before but I started using it after the pandemic	I have not used it before but I started using it after the pandemic	I already used it and will continue to use it	Closed	No income reduction/ less than 10%
Yes	Male	Capital	Capital	White	Above 60 years	Dentistry degree	21 or more	Private Practice	Yes, Dentistry degree, on my own or internet/ other medias	Yes	I already used it and will continue to use it	I have not used it before but I started using it after the pandemic	I have not used it before but I started using it after the pandemic	I already used it and will continue to use it	I have not used it before but I started using it after the pandemic	I have not used it before but I started using it after the pandemic	I already used it and will continue to use it	I already used it and will continue to use it	I already used it and will continue to use it	I already used it and will continue to use it	I already used it and will continue to use it	I do not use it	I do not use it	Partially open/Restricted access	Income reduction between 10-50%
Yes	Female	Counstryside	Counstryside	White	31- 40 years	Pós-Doctorate degree	11 a 20 years	Dental School	No	Yes	I already used it and will continue to use it	I have not used it before but I started using it after the pandemic	I have not used it before but I started using it after the pandemic	I already used it and will continue to use it	I have not used it before but I started using it after the pandemic	I already used it and will continue to use it	I already used it and will continue to use it	I already used it and will continue to use it	I already used it and will continue to use it	I already used it and will continue to use it	I already used it and will continue to use it	I already used it and will continue to use it	I already used it and will continue to use it	Closed	Income reduction between 10-50%
Yes	Female	Capital	Capital	White	Above 60 years	Certificate degree	21 or more	Private Practice	Online training video, on my own or internet/ other medias	Yes	I already used it and will continue to use it	I have not used it before but I started using it after the pandemic	I have not used it before but I started using it after the pandemic	I do not use it	I have not used it before but I started using it after the pandemic	I have not used it before but I started using it after the pandemic	I do not use it	I already used it and will continue to use it	I already used it and will continue to use it	I already used it and will continue to use it	I have not used it before but I started using it after the pandemic	I have not used it before but I started using it after the pandemic	I do not use it	N/A	More than 50% of income reduction
Yes	Female	Capital	Capital	White	21- 30 years	Dentistry degree	5 a 10 years	Private Practice, Policlinic	Online training video	Yes	I already used it and will continue to use it	I have not used it before but I started using it after the pandemic	I have not used it before but I started using it after the pandemic	I do not use it	I have not used it before but I started using it after the pandemic	I already used it and will continue to use it	I already used it and will continue to use it	I already used it and will continue to use it	I already used it and will continue to use it	I already used it and will continue to use it	I have not used it before but I started using it after the pandemic	I have not used it before but I started using it after the pandemic	I do not use it	Partially open/Restricted access	More than 50% of income reduction
Yes	Female	Capital	Capital	White	31- 40 years	Certificate degree	5 a 10 years	Private Practice	No	No	I already used it and will continue to use it	I do not use it	I already used it and will continue to use it	I already used it and will continue to use it	I have not used it before but I started using it after the pandemic	I already used it and will continue to use it	I already used it and will continue to use it	I already used it and will continue to use it	I already used it and will continue to use it	I do not use it	I do not use it	I do not use it	I already used it and will continue to use it	Open as usual	No income reduction/ less than 10%
Yes	Female	Counstryside	Counstryside	Black	21- 30 years	Dentistry degree	Up to 4 years	Private Practice	Yes, Dentistry degree	No	I already used it and will continue to use it	I have not used it before but I started using it after the pandemic	I do not use it	I do not use it	I have not used it before but I started using it after the pandemic	I already used it and will continue to use it	I already used it and will continue to use it	I already used it and will continue to use it	I already used it and will continue to use it	I already used it and will continue to use it	I have not used it before but I started using it after the pandemic	I do not use it	I already used it and will continue to use it	Partially open/Restricted access	Income reduction between 10-50%
Yes	Female	Capital	Capital	White	51- 60 years	Master’s degree	21 or more	Public Sector	No	Yes	I already used it and will continue to use it	I do not use it	I do not use it	I have not used it before but I started using it after the pandemic	I have not used it before but I started using it after the pandemic	I already used it and will continue to use it	I do not use it	I already used it and will continue to use it	I already used it and will continue to use it	I already used it and will continue to use it	I already used it and will continue to use it	I already used it and will continue to use it	I already used it and will continue to use it	Open as usual	No income reduction/ less than 10%
Yes	Female	Counstryside	Counstryside	Black	21- 30 years	Dentistry degree	Up to 4 years	Private Practice	on my own or internet/ other medias	No	I have not used it before but I started using it after the pandemic	I have not used it before but I started using it after the pandemic	I do not use it	I am using it due to lack of another option on the market	I have not used it before but I started using it after the pandemic	I already used it and will continue to use it	I already used it and will continue to use it	I already used it and will continue to use it	I already used it and will continue to use it	I do not use it	I do not use it	I do not use it	I do not use it	Open as usual	No income reduction/ less than 10%
Yes	Female	Capital	Capital	White	21- 30 years	Dentistry degree	Up to 4 years	Private Practice	Yes, on my own or internet/ other medias	Yes	I already used it and will continue to use it	I have not used it before but I started using it after the pandemic	I do not use it	I do not use it	I do not use it	I already used it and will continue to use it	I do not use it	I already used it and will continue to use it	I already used it and will continue to use it	I already used it and will continue to use it	I do not use it	I do not use it	I do not use it	Partially open/Restricted access	No income reduction/ less than 10%
Yes	Female	Counstryside	Counstryside	White	21- 30 years	Dentistry degree	Up to 4 years	Private Practice	Yes, on my own or internet/ other medias	Yes	I was using it but I am having trouble finding it	I have not used it before but I started using it after the pandemic	I have not used it before but I started using it after the pandemic	I do not use it	I have not used it before but I started using it after the pandemic	I do not use it	I already used it and will continue to use it	I do not use it	I already used it and will continue to use it	I already used it and will continue to use it	I have not used it before but I started using it after the pandemic	I already used it and will continue to use it	I already used it and will continue to use it	Partially open/Restricted access	No income reduction/ less than 10%
Yes	Female	Counstryside	Counstryside	White	41- 50 years	Certificate degree	11 a 20 years	Private Practice	on my own or internet/ other medias	Yes	I already used it and will continue to use it	I already used it and will continue to use it	I already used it and will continue to use it	I already used it and will continue to use it	I have not used it before but I started using it after the pandemic	I already used it and will continue to use it	I already used it and will continue to use it	I already used it and will continue to use it	I already used it and will continue to use it	I already used it and will continue to use it	I already used it and will continue to use it	I have not used it before but I started using it after the pandemic	I already used it and will continue to use it	Partially open/Restricted access	More than 50% of income reduction
Yes	Male	Counstryside	Counstryside	Yellow	41- 50 years	Master’s degree	21 or more	Public Sector	No	No	I do not use it	I was using it but I am having trouble finding it	I do not use it	I do not use it	I am using it due to lack of another option on the market	I already used it and will continue to use it	I do not use it	I already used it and will continue to use it	I already used it and will continue to use it	I already used it and will continue to use it	I was using it but I am having trouble finding it	I do not use it	I do not use it	Open as usual	No income reduction/ less than 10%
Yes	Female	Counstryside	Counstryside	White	41- 50 years	Certificate degree	11 a 20 years	Private Practice	Yes, Online training video	Yes	I already used it and will continue to use it	I have not used it before but I started using it after the pandemic	I have not used it before but I started using it after the pandemic	I have not used it before but I started using it after the pandemic	I have not used it before but I started using it after the pandemic	I already used it and will continue to use it	I do not use it	I already used it and will continue to use it	I already used it and will continue to use it	I already used it and will continue to use it	I have not used it before but I started using it after the pandemic	I do not use it	I already used it and will continue to use it	Partially open/Restricted access	Income reduction between 10-50%
Yes	Female	Counstryside	Counstryside	White	41- 50 years	Certificate degree	11 a 20 years	Private Practice	Yes, in my workplace	Yes	I already used it and will continue to use it	I already used it and will continue to use it	I already used it and will continue to use it	I do not use it	I have not used it before but I started using it after the pandemic	I already used it and will continue to use it	I do not use it	I already used it and will continue to use it	I already used it and will continue to use it	I already used it and will continue to use it	I have not used it before but I started using it after the pandemic	I have not used it before but I started using it after the pandemic	I already used it and will continue to use it	Closed	No income reduction/ less than 10%
Yes	Male	Counstryside	Counstryside	White	Above 60 years	Dentistry degree	21 or more	Private Practice	No	Yes	I already used it and will continue to use it	I was using it but I am having trouble finding it	I do not use it	I do not use it	I do not use it	I have not used it before but I started using it after the pandemic	I do not use it	I do not use it	I already used it and will continue to use it	I do not use it	I do not use it	I do not use it	I do not use it	Open as usual	Income reduction between 10-50%
Yes	Female	Counstryside	Counstryside	White	21- 30 years	Dentistry degree	5 a 10 years	Private Practice	Dentistry degree	Yes	I was using it but I am having trouble finding it	I have not used it before but I started using it after the pandemic	I do not use it	I am using it due to lack of another option on the market	I do not use it	I already used it and will continue to use it	I already used it and will continue to use it	I already used it and will continue to use it	I already used it and will continue to use it	I already used it and will continue to use it	I already used it and will continue to use it	I already used it and will continue to use it	I already used it and will continue to use it	Partially open/Restricted access	Income reduction between 10-50%
Yes	Female	Capital	Capital	Brown	21- 30 years	Dentistry degree	Up to 4 years	Private Practice	Yes, Dentistry degree	Yes	I already used it and will continue to use it	I was using it but I am having trouble finding it	I do not use it	I have not used it before but I started using it after the pandemic	I have not used it before but I started using it after the pandemic	I already used it and will continue to use it	I am using it due to lack of another option on the market	I already used it and will continue to use it	I already used it and will continue to use it	I already used it and will continue to use it	I have not used it before but I started using it after the pandemic	I do not use it	I already used it and will continue to use it	Partially open/Restricted access	Income reduction between 10-50%
Yes	Female	Capital	Capital	White	21- 30 years	Certificate degree	5 a 10 years	Private Practice	Dentistry degree, on my own or internet/ other medias	No	I already used it and will continue to use it	I have not used it before but I started using it after the pandemic	I have not used it before but I started using it after the pandemic	I do not use it	I have not used it before but I started using it after the pandemic	I already used it and will continue to use it	I already used it and will continue to use it	I already used it and will continue to use it	I already used it and will continue to use it	I already used it and will continue to use it	I already used it and will continue to use it	I already used it and will continue to use it	I do not use it	N/A	More than 50% of income reduction
Yes	Female	Counstryside	Counstryside	White	51- 60 years	Certificate degree	21 or more	Private Practice	Yes, Online training video	Yes	I have not used it before but I started using it after the pandemic	I have not used it before but I started using it after the pandemic	I have not used it before but I started using it after the pandemic	I already used it and will continue to use it	I have not used it before but I started using it after the pandemic	I already used it and will continue to use it	I already used it and will continue to use it	I already used it and will continue to use it	I already used it and will continue to use it	I already used it and will continue to use it	I have not used it before but I started using it after the pandemic	I already used it and will continue to use it	I already used it and will continue to use it	Closed	More than 50% of income reduction
Yes	Female	Counstryside	Counstryside	White	31- 40 years	Dentistry degree	11 a 20 years	Private Hospital, Private Practice	Yes, on my own or internet/ other medias	Yes	I do not use it	I have not used it before but I started using it after the pandemic	I have not used it before but I started using it after the pandemic	I have not used it before but I started using it after the pandemic	I have not used it before but I started using it after the pandemic	I already used it and will continue to use it	I already used it and will continue to use it	I already used it and will continue to use it	I already used it and will continue to use it	I already used it and will continue to use it	I have not used it before but I started using it after the pandemic	I have not used it before but I started using it after the pandemic	I already used it and will continue to use it	Closed	More than 50% of income reduction
Yes	Female	Counstryside	Counstryside	White	51- 60 years	Certificate degree	21 or more	Public Hospital, Dental School	Yes, in my workplace , on my own or internet/ other medias, on my own or internet/ other medias	Yes	I was using it but I am having trouble finding it	I was using it but I am having trouble finding it	I was using it but I am having trouble finding it	I am using it due to lack of another option on the market	I have not used it before but I started using it after the pandemic	I already used it and will continue to use it	I already used it and will continue to use it	I already used it and will continue to use it	I already used it and will continue to use it	I already used it and will continue to use it	I already used it and will continue to use it	I already used it and will continue to use it	I already used it and will continue to use it	Closed	No income reduction/ less than 10%
Yes	Female	Counstryside	Counstryside	Brown	31- 40 years	Dentistry degree	5 a 10 years	Private Practice	Dentistry degree	Yes	I have not used it before but I started using it after the pandemic	I have not used it before but I started using it after the pandemic	I have not used it before but I started using it after the pandemic	I have not used it before but I started using it after the pandemic	I have not used it before but I started using it after the pandemic	I already used it and will continue to use it	I already used it and will continue to use it	I already used it and will continue to use it	I already used it and will continue to use it	I already used it and will continue to use it	I have not used it before but I started using it after the pandemic	I have not used it before but I started using it after the pandemic	I already used it and will continue to use it	Partially open/Restricted access	Income reduction between 10-50%
Yes	Male	Capital	Capital	White	51- 60 years	Dentistry degree	21 or more	Private Practice	on my own or internet/ other medias	Yes	I already used it and will continue to use it	I have not used it before but I started using it after the pandemic	I have not used it before but I started using it after the pandemic	I do not use it	I have not used it before but I started using it after the pandemic	I have not used it before but I started using it after the pandemic	I do not use it	I already used it and will continue to use it	I already used it and will continue to use it	I already used it and will continue to use it	I have not used it before but I started using it after the pandemic	I have not used it before but I started using it after the pandemic	I already used it and will continue to use it	Partially open/Restricted access	Income reduction between 10-50%
Yes	Female	Counstryside	Counstryside	White	31- 40 years	Master’s degree	11 a 20 years	Private Practice	Yes, Online training video	Yes	I was using it but I am having trouble finding it	I have not used it before but I started using it after the pandemic	I have not used it before but I started using it after the pandemic	I am using it due to lack of another option on the market	I have not used it before but I started using it after the pandemic	I already used it and will continue to use it	I already used it and will continue to use it	I have not used it before but I started using it after the pandemic	I was using it but I am having trouble finding it	I already used it and will continue to use it	I have not used it before but I started using it after the pandemic	I have not used it before but I started using it after the pandemic	I already used it and will continue to use it	Partially open/Restricted access	Income reduction between 10-50%
Yes	Male	Counstryside	Counstryside	White	41- 50 years	Certificate degree	11 a 20 years	Private Practice	Yes, Dentistry degree, Pós-Dentistry degree, on my own or internet/ other medias, on my own or internet/ other medias	Yes	I already used it and will continue to use it	I have not used it before but I started using it after the pandemic	I do not use it	I do not use it	I already used it and will continue to use it	I do not use it	I already used it and will continue to use it	I already used it and will continue to use it	I already used it and will continue to use it	I already used it and will continue to use it	I already used it and will continue to use it	I do not use it	I already used it and will continue to use it	Partially open/Restricted access	Income reduction between 10-50%
Yes	Male	Counstryside	Counstryside	Do not want to report	21- 30 years	Dentistry degree	Up to 4 years	Private Practice	Yes, Pós-Dentistry degree	No	I already used it and will continue to use it	I have not used it before but I started using it after the pandemic	I have not used it before but I started using it after the pandemic	I do not use it	I have not used it before but I started using it after the pandemic	I already used it and will continue to use it	I already used it and will continue to use it	I already used it and will continue to use it	I already used it and will continue to use it	I already used it and will continue to use it	I already used it and will continue to use it	I do not use it	I already used it and will continue to use it	Open as usual	More than 50% of income reduction
Yes	Female	Capital	Capital	White	21- 30 years	Dentistry degree	Up to 4 years	Private Practice	Yes, Dentistry degree, in my workplace , Na outra instituição que já trabalhou, on my own or internet/ other medias	Yes	I was using it but I am having trouble finding it	I have not used it before but I started using it after the pandemic	I have not used it before but I started using it after the pandemic	I do not use it	I have not used it before but I started using it after the pandemic	I have not used it before but I started using it after the pandemic	I have not used it before but I started using it after the pandemic	I have not used it before but I started using it after the pandemic	I have not used it before but I started using it after the pandemic	I have not used it before but I started using it after the pandemic	I have not used it before but I started using it after the pandemic	I have not used it before but I started using it after the pandemic	I have not used it before but I started using it after the pandemic	Partially open/Restricted access	Income reduction between 10-50%
Yes	Female	Counstryside	Counstryside	White	21- 30 years	Certificate degree	Up to 4 years	Private Practice, Dental School	Yes, Dentistry degree, Pós-Dentistry degree, Online training video		I already used it and will continue to use it	I have not used it before but I started using it after the pandemic	I have not used it before but I started using it after the pandemic	I do not use it	I have not used it before but I started using it after the pandemic	I already used it and will continue to use it	I do not use it	I already used it and will continue to use it	I already used it and will continue to use it	I already used it and will continue to use it	I already used it and will continue to use it	I have not used it before but I started using it after the pandemic	I do not use it	Open as usual	More than 50% of income reduction
Yes	Female	Capital	Capital	White	41- 50 years	Dentistry degree	21 or more	Private Practice	Yes, Online training video, on my own or internet/ other medias	Yes	I was using it but I am having trouble finding it	I was using it but I am having trouble finding it	I do not use it	I do not use it	I was using it but I am having trouble finding it	I was using it but I am having trouble finding it	I do not use it	I was using it but I am having trouble finding it	I was using it but I am having trouble finding it	I was using it but I am having trouble finding it	I was using it but I am having trouble finding it	I was using it but I am having trouble finding it	I was using it but I am having trouble finding it	Partially open/Restricted access	More than 50% of income reduction
Yes	Female	Counstryside	Counstryside	White	21- 30 years	Dentistry degree	Up to 4 years	Private Practice	Dentistry degree	Yes	I do not use it	I do not use it	I do not use it	I have not used it before but I started using it after the pandemic	I do not use it	I already used it and will continue to use it	I do not use it	I already used it and will continue to use it	I already used it and will continue to use it	I already used it and will continue to use it	I already used it and will continue to use it	I already used it and will continue to use it	I already used it and will continue to use it	Partially open/Restricted access	Income reduction between 10-50%
Yes	Female	Capital	Capital	White	21- 30 years	Doctorate degree	5 a 10 years	Policlinic, Dental School	on my own or internet/ other medias	Yes	I already used it and will continue to use it	I do not use it	I have not used it before but I started using it after the pandemic	I do not use it	I have not used it before but I started using it after the pandemic	I already used it and will continue to use it	I do not use it	I have not used it before but I started using it after the pandemic	I already used it and will continue to use it	I do not use it	I have not used it before but I started using it after the pandemic	I already used it and will continue to use it	I do not use it	Closed	Income reduction between 10-50%
Yes	Female	Capital	Capital	White	Above 60 years	Doctorate degree	21 or more	Private Practice, Dental School	Yes, Pós-Dentistry degree, Online training video	Yes	I was using it but I am having trouble finding it	I have not used it before but I started using it after the pandemic	I have not used it before but I started using it after the pandemic	I do not use it	I have not used it before but I started using it after the pandemic	I already used it and will continue to use it	I already used it and will continue to use it	I already used it and will continue to use it	I already used it and will continue to use it	I already used it and will continue to use it	I already used it and will continue to use it	I already used it and will continue to use it	I do not use it	N/A	More than 50% of income reduction
Yes	Male	Capital	Capital	White	21- 30 years	Dentistry degree	Up to 4 years	Private Practice	Yes, on my own or internet/ other medias	No	I already used it and will continue to use it	I do not use it	I have not used it before but I started using it after the pandemic	I do not use it	I have not used it before but I started using it after the pandemic	I already used it and will continue to use it	I do not use it	I already used it and will continue to use it	I already used it and will continue to use it	I already used it and will continue to use it	I have not used it before but I started using it after the pandemic	I have not used it before but I started using it after the pandemic	I already used it and will continue to use it	Open as usual	No income reduction/ less than 10%
Yes	Female	Capital	Capital	Yellow	41- 50 years	Certificate degree	21 or more	Private Practice	Pós-Dentistry degree, on my own or internet/ other medias, on my own or internet/ other medias	Yes	I was using it but I am having trouble finding it	I have not used it before but I started using it after the pandemic	I have not used it before but I started using it after the pandemic	I do not use it	I have not used it before but I started using it after the pandemic	I already used it and will continue to use it	I do not use it	I already used it and will continue to use it	I already used it and will continue to use it	I already used it and will continue to use it	I have not used it before but I started using it after the pandemic	I have not used it before but I started using it after the pandemic	I already used it and will continue to use it	Closed	More than 50% of income reduction
Yes	Male	Capital	Capital	White	31- 40 years	Certificate degree	Up to 4 years	Private Hospital, Private Practice	Yes, in my workplace	No	I am using it due to lack of another option on the market	I was using it but I am having trouble finding it	I was using it but I am having trouble finding it	I do not use it	I have not used it before but I started using it after the pandemic	I already used it and will continue to use it	I have not used it before but I started using it after the pandemic	I have not used it before but I started using it after the pandemic	I am using it due to lack of another option on the market	I do not use it	I was using it but I am having trouble finding it	I was using it but I am having trouble finding it	I was using it but I am having trouble finding it	Open as usual	No income reduction/ less than 10%
Yes	Male	Counstryside	Counstryside	White	51- 60 years	Doctorate degree	21 or more	Private Practice	in my workplace , on my own or internet/ other medias	No	I already used it and will continue to use it	I have not used it before but I started using it after the pandemic	I have not used it before but I started using it after the pandemic	I do not use it	I have not used it before but I started using it after the pandemic	I already used it and will continue to use it	I do not use it	I already used it and will continue to use it	I already used it and will continue to use it	I do not use it	I already used it and will continue to use it	I do not use it	I already used it and will continue to use it	Partially open/Restricted access	More than 50% of income reduction
Yes	Male	Counstryside	Counstryside	White	51- 60 years	Certificate degree	21 or more	Private Practice	Yes, Dentistry degree, Pós-Dentistry degree, on my own or internet/ other medias	Yes	I already used it and will continue to use it	I have not used it before but I started using it after the pandemic	I have not used it before but I started using it after the pandemic	I do not use it	I have not used it before but I started using it after the pandemic	I already used it and will continue to use it	I do not use it	I already used it and will continue to use it	I already used it and will continue to use it	I do not use it	I already used it and will continue to use it	I already used it and will continue to use it	I already used it and will continue to use it	Open as usual	Income reduction between 10-50%
Yes	Female	Counstryside	Counstryside	White	21- 30 years	Dentistry degree	Up to 4 years	Private Practice	Yes, in my workplace , on my own or internet/ other medias	Yes	I was using it but I am having trouble finding it	I have not used it before but I started using it after the pandemic	I have not used it before but I started using it after the pandemic	I have not used it before but I started using it after the pandemic	I have not used it before but I started using it after the pandemic	I already used it and will continue to use it	I do not use it	I already used it and will continue to use it	I already used it and will continue to use it	I already used it and will continue to use it	I was using it but I am having trouble finding it	I do not use it	I do not use it	Open as usual	No income reduction/ less than 10%
Yes	Female	Counstryside	Counstryside	White	41- 50 years	Certificate degree	21 or more	Public Sector	on my own or internet/ other medias	Yes	I have not used it before but I started using it after the pandemic	I have not used it before but I started using it after the pandemic	I have not used it before but I started using it after the pandemic	I do not use it	I have not used it before but I started using it after the pandemic	I already used it and will continue to use it	I do not use it	I already used it and will continue to use it	I already used it and will continue to use it	I do not use it	I have not used it before but I started using it after the pandemic	I do not use it	I do not use it	Partially open/Restricted access	No income reduction/ less than 10%
Yes	Female	Counstryside	Counstryside	White	41- 50 years	Doctorate degree	21 or more	Private Practice, Laboratório de Pesquisa, Dental School	Yes, in my workplace , on my own or internet/ other medias, on my own or internet/ other medias	Yes	I already used it and will continue to use it	I have not used it before but I started using it after the pandemic	I have not used it before but I started using it after the pandemic	I do not use it	I have not used it before but I started using it after the pandemic	I already used it and will continue to use it	I do not use it	I already used it and will continue to use it	I already used it and will continue to use it	I already used it and will continue to use it	I already used it and will continue to use it	I already used it and will continue to use it	I already used it and will continue to use it	Partially open/Restricted access	Income reduction between 10-50%
Yes	Female	Counstryside	Counstryside	White	31- 40 years	Certificate degree	11 a 20 years	Private Practice	Yes, Online training video	Yes	I already used it and will continue to use it	I have not used it before but I started using it after the pandemic	I have not used it before but I started using it after the pandemic	I have not used it before but I started using it after the pandemic	I have not used it before but I started using it after the pandemic	I already used it and will continue to use it	I already used it and will continue to use it	I have not used it before but I started using it after the pandemic	I already used it and will continue to use it	I already used it and will continue to use it	I have not used it before but I started using it after the pandemic	I have not used it before but I started using it after the pandemic	I already used it and will continue to use it	Partially open/Restricted access	Income reduction between 10-50%
Yes	Female	Capital	Capital	White	51- 60 years	Certificate degree	21 or more	Public Sector, Private Practice	No	Yes	I already used it and will continue to use it	I have not used it before but I started using it after the pandemic	I have not used it before but I started using it after the pandemic	I do not use it	I have not used it before but I started using it after the pandemic	I already used it and will continue to use it	I do not use it	I already used it and will continue to use it	I already used it and will continue to use it	I already used it and will continue to use it	I have not used it before but I started using it after the pandemic	I already used it and will continue to use it	I already used it and will continue to use it	Open as usual	More than 50% of income reduction
Yes	Female	Counstryside	Counstryside	Brown	21- 30 years	Doctorate degree	Up to 4 years	Private Practice, Laboratório de Pesquisa	Yes, Dentistry degree, Pós-Dentistry degree	Yes	I already used it and will continue to use it	I have not used it before but I started using it after the pandemic	I have not used it before but I started using it after the pandemic	I do not use it	I have not used it before but I started using it after the pandemic	I already used it and will continue to use it	I do not use it	I already used it and will continue to use it	I already used it and will continue to use it	I already used it and will continue to use it	I have not used it before but I started using it after the pandemic	I already used it and will continue to use it	I already used it and will continue to use it	Closed	Income reduction between 10-50%
Yes	Female	Counstryside	Counstryside	White	21- 30 years	Dentistry degree	5 a 10 years	Private Practice	Yes, Dentistry degree, on my own or internet/ other medias	Yes	I was using it but I am having trouble finding it	I have not used it before but I started using it after the pandemic	I do not use it	I have not used it before but I started using it after the pandemic	I have not used it before but I started using it after the pandemic	I already used it and will continue to use it	I do not use it	I already used it and will continue to use it	I already used it and will continue to use it	I already used it and will continue to use it	I have not used it before but I started using it after the pandemic	I do not use it	I do not use it	Open as usual	More than 50% of income reduction
Yes	Female	Capital	Capital	White	41- 50 years	Certificate degree	21 or more	Private Practice	Yes, Dentistry degree, on my own or internet/ other medias	Yes	I was using it but I am having trouble finding it	I was using it but I am having trouble finding it	I do not use it	I do not use it	I already used it and will continue to use it	I already used it and will continue to use it	I do not use it	I do not use it	I already used it and will continue to use it	I already used it and will continue to use it	I already used it and will continue to use it	I already used it and will continue to use it	I already used it and will continue to use it	N/A	Income reduction between 10-50%
Yes	Male	Capital	Capital	White	Above 60 years	Certificate degree	21 or more	Private Practice	Yes, Dentistry degree, Pós-Dentistry degree, Na outra instituição que já trabalhou	Yes	I was using it but I am having trouble finding it	I have not used it before but I started using it after the pandemic	I do not use it	I do not use it	I already used it and will continue to use it	I already used it and will continue to use it	I already used it and will continue to use it	I already used it and will continue to use it	I already used it and will continue to use it	I do not use it	I already used it and will continue to use it	I already used it and will continue to use it	I already used it and will continue to use it	Open as usual	More than 50% of income reduction
Yes	Female	Counstryside	Counstryside	White	51- 60 years	Certificate degree	21 or more	Private Practice	Yes, Pós-Dentistry degree, Online training video, on my own or internet/ other medias	Yes	I already used it and will continue to use it	I have not used it before but I started using it after the pandemic	I have not used it before but I started using it after the pandemic	I do not use it	I have not used it before but I started using it after the pandemic	I already used it and will continue to use it	I do not use it	I already used it and will continue to use it	I already used it and will continue to use it	I already used it and will continue to use it	I have not used it before but I started using it after the pandemic	I do not use it	I already used it and will continue to use it	Partially open/Restricted access	More than 50% of income reduction
Yes	Female	Counstryside	Counstryside	White	21- 30 years	Dentistry degree	Up to 4 years	Private Practice	Yes, Dentistry degree, Pós-Dentistry degree, on my own or internet/ other medias	Yes	I already used it and will continue to use it	I already used it and will continue to use it	I do not use it	I already used it and will continue to use it	I already used it and will continue to use it	I already used it and will continue to use it	I do not use it	I already used it and will continue to use it	I already used it and will continue to use it	I already used it and will continue to use it	I already used it and will continue to use it	I do not use it	I already used it and will continue to use it	Closed	More than 50% of income reduction
Yes	Male	Counstryside	Counstryside	White	41- 50 years	Dentistry degree	5 a 10 years	Private Practice	N/A	Yes	I do not use it	I do not use it	I am using it due to lack of another option on the market	I do not use it	I am using it due to lack of another option on the market	I already used it and will continue to use it	I do not use it	I already used it and will continue to use it	I already used it and will continue to use it	I already used it and will continue to use it	I already used it and will continue to use it	I do not use it	I already used it and will continue to use it	Closed	No income reduction/ less than 10%
Yes	Female	Counstryside	Counstryside	White	41- 50 years	Dentistry degree	21 or more	Private Practice	Yes, Online training video	Yes	I was using it but I am having trouble finding it	I have not used it before but I started using it after the pandemic	I have not used it before but I started using it after the pandemic	I do not use it	I have not used it before but I started using it after the pandemic	I already used it and will continue to use it	I do not use it	I do not use it	I already used it and will continue to use it	I do not use it	I already used it and will continue to use it	I do not use it	I already used it and will continue to use it	N/A	More than 50% of income reduction
Yes	Female	Capital	Capital	Brown	21- 30 years	Dentistry degree	Up to 4 years	Private Practice	Yes, in my workplace	Yes	I was using it but I am having trouble finding it	I have not used it before but I started using it after the pandemic	I have not used it before but I started using it after the pandemic	I have not used it before but I started using it after the pandemic	I have not used it before but I started using it after the pandemic	I already used it and will continue to use it	I have not used it before but I started using it after the pandemic	I already used it and will continue to use it	I already used it and will continue to use it	I already used it and will continue to use it	I have not used it before but I started using it after the pandemic	I have not used it before but I started using it after the pandemic	I do not use it	Open as usual	Income reduction between 10-50%
Yes	Male	Counstryside	Counstryside	White	Above 60 years	Master’s degree	21 or more	Private Practice	on my own or internet/ other medias	Yes	I already used it and will continue to use it	I have not used it before but I started using it after the pandemic	I have not used it before but I started using it after the pandemic	I do not use it	I already used it and will continue to use it	I already used it and will continue to use it	I do not use it	I already used it and will continue to use it	I already used it and will continue to use it	I do not use it	I already used it and will continue to use it	I already used it and will continue to use it	I already used it and will continue to use it	Partially open/Restricted access	Income reduction between 10-50%
Yes	Female	Counstryside	Counstryside	White	21- 30 years	Dentistry degree	5 a 10 years	Private Practice	on my own or internet/ other medias	Yes	I already used it and will continue to use it	I do not use it	I do not use it	I do not use it	I already used it and will continue to use it	I already used it and will continue to use it	I already used it and will continue to use it	I do not use it	I already used it and will continue to use it	I already used it and will continue to use it	I already used it and will continue to use it	I already used it and will continue to use it	I already used it and will continue to use it	Closed	Income reduction between 10-50%
Yes	Male	Capital	Capital	White	51- 60 years	Pós-Doctorate degree	21 or more	Private Practice, Dental School	No, on my own or internet/ other medias	Yes	I already used it and will continue to use it	I have not used it before but I started using it after the pandemic	I have not used it before but I started using it after the pandemic	I do not use it	I have not used it before but I started using it after the pandemic	I already used it and will continue to use it	I do not use it	I already used it and will continue to use it	I already used it and will continue to use it	I do not use it	I already used it and will continue to use it	I already used it and will continue to use it	I already used it and will continue to use it	Open as usual	Income reduction between 10-50%
Yes	Female	Counstryside	Counstryside	White	41- 50 years	Certificate degree	21 or more	Private Practice	Yes, on my own or internet/ other medias, on my own or internet/ other medias	Yes	I have not used it before but I started using it after the pandemic	I have not used it before but I started using it after the pandemic	I have not used it before but I started using it after the pandemic	I do not use it	I have not used it before but I started using it after the pandemic	I already used it and will continue to use it	I do not use it	I already used it and will continue to use it	I already used it and will continue to use it	I do not use it	I already used it and will continue to use it	I already used it and will continue to use it	I already used it and will continue to use it	Closed	Income reduction between 10-50%
Yes	Female	Capital	Capital	White	41- 50 years	Master’s degree	21 or more	Private Practice	Yes, in my workplace	Yes	I do not use it	I have not used it before but I started using it after the pandemic	I have not used it before but I started using it after the pandemic	I have not used it before but I started using it after the pandemic	I have not used it before but I started using it after the pandemic	I already used it and will continue to use it	I do not use it	I already used it and will continue to use it	I already used it and will continue to use it	I already used it and will continue to use it	I have not used it before but I started using it after the pandemic	I do not use it	I do not use it	Partially open/Restricted access	More than 50% of income reduction
Yes	Female	Counstryside	Counstryside	White	51- 60 years	Master’s degree	21 or more	Public Sector, Private Practice	on my own or internet/ other medias	Yes	I already used it and will continue to use it	I have not used it before but I started using it after the pandemic	I have not used it before but I started using it after the pandemic	I do not use it	I have not used it before but I started using it after the pandemic	I have not used it before but I started using it after the pandemic	I do not use it	I do not use it	I already used it and will continue to use it	I already used it and will continue to use it	I have not used it before but I started using it after the pandemic	I have not used it before but I started using it after the pandemic	I already used it and will continue to use it	Partially open/Restricted access	Income reduction between 10-50%
Yes	Female	Capital	Capital	White	41- 50 years	Certificate degree	21 or more	Public Sector, Private Practice	Yes, Online training video	Yes	I was using it but I am having trouble finding it	I have not used it before but I started using it after the pandemic	I have not used it before but I started using it after the pandemic	I have not used it before but I started using it after the pandemic	I have not used it before but I started using it after the pandemic	I was using it but I am having trouble finding it	I do not use it	I already used it and will continue to use it	I was using it but I am having trouble finding it	I already used it and will continue to use it	I already used it and will continue to use it	I was using it but I am having trouble finding it	I was using it but I am having trouble finding it	Open as usual	Income reduction between 10-50%
Yes	Female	Capital	Capital	White	Above 60 years	Certificate degree	21 or more	Public Sector	No, N/A	No	I do not use it	I have not used it before but I started using it after the pandemic	I do not use it	I do not use it	I have not used it before but I started using it after the pandemic	I was using it but I am having trouble finding it	I already used it and will continue to use it	I was using it but I am having trouble finding it	I was using it but I am having trouble finding it	I do not use it	I was using it but I am having trouble finding it	I do not use it	I was using it but I am having trouble finding it	Open as usual	No income reduction/ less than 10%
Yes	Male	Capital	Capital	White	Above 60 years	Master’s degree	21 or more	Private Practice, Dental School	Yes, Dentistry degree, in my workplace , on my own or internet/ other medias, on my own or internet/ other medias	Yes	I already used it and will continue to use it	I have not used it before but I started using it after the pandemic	I have not used it before but I started using it after the pandemic	I do not use it	I do not use it	I have not used it before but I started using it after the pandemic	I already used it and will continue to use it	I already used it and will continue to use it	I already used it and will continue to use it	I already used it and will continue to use it	I have not used it before but I started using it after the pandemic	I do not use it	I already used it and will continue to use it	Partially open/Restricted access	More than 50% of income reduction
Yes	Female	Capital	Capital	White	41- 50 years	Master’s degree	21 or more	Private Practice	Yes, on my own or internet/ other medias	No	I already used it and will continue to use it	I have not used it before but I started using it after the pandemic	I have not used it before but I started using it after the pandemic	I already used it and will continue to use it	I have not used it before but I started using it after the pandemic	I already used it and will continue to use it	I already used it and will continue to use it	I already used it and will continue to use it	I already used it and will continue to use it	I already used it and will continue to use it	I have not used it before but I started using it after the pandemic	I have not used it before but I started using it after the pandemic	I already used it and will continue to use it	N/A	More than 50% of income reduction
Yes	Female	Counstryside	Counstryside	White	41- 50 years	Certificate degree	11 a 20 years	Private Practice	Yes, Dentistry degree	Yes	I already used it and will continue to use it	I do not use it	I do not use it	I do not use it	I have not used it before but I started using it after the pandemic	I already used it and will continue to use it	I do not use it	I already used it and will continue to use it	I already used it and will continue to use it	I already used it and will continue to use it	I have not used it before but I started using it after the pandemic	I have not used it before but I started using it after the pandemic	I already used it and will continue to use it	Partially open/Restricted access	More than 50% of income reduction
Yes	Female	Capital	Capital	White	21- 30 years	Certificate degree	5 a 10 years	Private Practice	Dentistry degree, Pós-Dentistry degree, in my workplace , on my own or internet/ other medias	Yes	I was using it but I am having trouble finding it	I have not used it before but I started using it after the pandemic	I have not used it before but I started using it after the pandemic	I am using it due to lack of another option on the market	I have not used it before but I started using it after the pandemic	I already used it and will continue to use it	I do not use it	I already used it and will continue to use it	I already used it and will continue to use it	I already used it and will continue to use it	I have not used it before but I started using it after the pandemic	I already used it and will continue to use it	I do not use it	Partially open/Restricted access	Income reduction between 10-50%
Yes	Female	Capital	Capital	White	41- 50 years	Dentistry degree	21 or more	Private Practice	Yes, Online training video	No	I already used it and will continue to use it	I have not used it before but I started using it after the pandemic	I have not used it before but I started using it after the pandemic	I do not use it	I have not used it before but I started using it after the pandemic	I already used it and will continue to use it	I do not use it	I already used it and will continue to use it	I already used it and will continue to use it	I already used it and will continue to use it	I have not used it before but I started using it after the pandemic	I have not used it before but I started using it after the pandemic	I do not use it	Closed	More than 50% of income reduction
Yes	Female	Counstryside	Counstryside	White	31- 40 years	Certificate degree	11 a 20 years	Private Practice	Yes, on my own or internet/ other medias	Yes	I already used it and will continue to use it	I have not used it before but I started using it after the pandemic	I have not used it before but I started using it after the pandemic	I do not use it	I have not used it before but I started using it after the pandemic	I already used it and will continue to use it	I do not use it	I already used it and will continue to use it	I already used it and will continue to use it	I already used it and will continue to use it	I have not used it before but I started using it after the pandemic	I have not used it before but I started using it after the pandemic	I already used it and will continue to use it	Partially open/Restricted access	Income reduction between 10-50%
Yes	Female	Counstryside	Counstryside	White	21- 30 years	Dentistry degree	Up to 4 years	Private Practice	on my own or internet/ other medias	Yes	I already used it and will continue to use it	I do not use it	I have not used it before but I started using it after the pandemic	I have not used it before but I started using it after the pandemic	I have not used it before but I started using it after the pandemic	I already used it and will continue to use it	I do not use it	I already used it and will continue to use it	I already used it and will continue to use it	I already used it and will continue to use it	I already used it and will continue to use it	I already used it and will continue to use it	I already used it and will continue to use it	Partially open/Restricted access	No income reduction/ less than 10%
Yes	Male	Counstryside	Counstryside	White	31- 40 years	Certificate degree	11 a 20 years	Private Hospital, Private Practice	Yes, in my workplace , on my own or internet/ other medias, on my own or internet/ other medias	Yes	I was using it but I am having trouble finding it	I was using it but I am having trouble finding it	I was using it but I am having trouble finding it	I do not use it	I have not used it before but I started using it after the pandemic	I was using it but I am having trouble finding it	I do not use it	I have not used it before but I started using it after the pandemic	I have not used it before but I started using it after the pandemic	I have not used it before but I started using it after the pandemic	I was using it but I am having trouble finding it	I was using it but I am having trouble finding it	I have not used it before but I started using it after the pandemic	N/A	Income reduction between 10-50%
Yes	Male	Counstryside	Counstryside	White	31- 40 years	Certificate degree	11 a 20 years	Private Practice, Policlinic	Yes, Pós-Dentistry degree, in my workplace , Na outra instituição que já trabalhou, on my own or internet/ other medias	Yes	I already used it and will continue to use it	I already used it and will continue to use it	I already used it and will continue to use it	I have not used it before but I started using it after the pandemic	I already used it and will continue to use it	I already used it and will continue to use it	I already used it and will continue to use it	I already used it and will continue to use it	I already used it and will continue to use it	I already used it and will continue to use it	I already used it and will continue to use it	I do not use it	I already used it and will continue to use it	Open as usual	No income reduction/ less than 10%
Yes	Female	Capital	Capital	Yellow	31- 40 years	Certificate degree	11 a 20 years	Private Practice	Yes, Dentistry degree, Pós-Dentistry degree, in my workplace , on my own or internet/ other medias	Yes	I was using it but I am having trouble finding it	I have not used it before but I started using it after the pandemic	I have not used it before but I started using it after the pandemic	I do not use it	I have not used it before but I started using it after the pandemic	I already used it and will continue to use it	I do not use it	I already used it and will continue to use it	I was using it but I am having trouble finding it	I already used it and will continue to use it	I was using it but I am having trouble finding it	I already used it and will continue to use it	I already used it and will continue to use it	Closed	No income reduction/ less than 10%
Yes	Female	Counstryside	Counstryside	White	31- 40 years	Dentistry degree	Up to 4 years	Private Practice	Online training video	Yes	I already used it and will continue to use it	I have not used it before but I started using it after the pandemic	I have not used it before but I started using it after the pandemic	I have not used it before but I started using it after the pandemic	I have not used it before but I started using it after the pandemic	I already used it and will continue to use it	I already used it and will continue to use it	I already used it and will continue to use it	I already used it and will continue to use it	I already used it and will continue to use it	I already used it and will continue to use it	I already used it and will continue to use it	I already used it and will continue to use it	Partially open/Restricted access	Income reduction between 10-50%
Yes	Male	Counstryside	Counstryside	White	Above 60 years	Dentistry degree	21 or more	Private Practice	Pós-Dentistry degree, Online training video	No	I already used it and will continue to use it	I was using it but I am having trouble finding it	I do not use it	I am using it due to lack of another option on the market	I do not use it	I do not use it	I do not use it	I already used it and will continue to use it	I already used it and will continue to use it	I already used it and will continue to use it	I do not use it	I do not use it	I do not use it	Partially open/Restricted access	No income reduction/ less than 10%
Yes	Male	Capital	Capital	White	31- 40 years	Certificate degree	11 a 20 years	Private Practice	Yes, Pós-Dentistry degree	Yes	I already used it and will continue to use it	I have not used it before but I started using it after the pandemic	I have not used it before but I started using it after the pandemic	I do not use it	I have not used it before but I started using it after the pandemic	I already used it and will continue to use it	I already used it and will continue to use it	I already used it and will continue to use it	I already used it and will continue to use it	I already used it and will continue to use it	I already used it and will continue to use it	I already used it and will continue to use it	I already used it and will continue to use it	Open as usual	More than 50% of income reduction
Yes	Male	Counstryside	Counstryside	White	41- 50 years	Dentistry degree	11 a 20 years	Public Sector	Online training video	Yes	I already used it and will continue to use it	I was using it but I am having trouble finding it	I was using it but I am having trouble finding it	I already used it and will continue to use it	I have not used it before but I started using it after the pandemic	I already used it and will continue to use it	I already used it and will continue to use it	I already used it and will continue to use it	I already used it and will continue to use it	I already used it and will continue to use it	I already used it and will continue to use it	I already used it and will continue to use it	I already used it and will continue to use it	Closed	More than 50% of income reduction
Yes	Male	Counstryside	Counstryside	White	31- 40 years	Master’s degree	11 a 20 years	Public Hospital, Public Sector	in my workplace , Online training video	Yes	I already used it and will continue to use it	I have not used it before but I started using it after the pandemic	I do not use it	I do not use it	I have not used it before but I started using it after the pandemic	I already used it and will continue to use it	I have not used it before but I started using it after the pandemic	I already used it and will continue to use it	I already used it and will continue to use it	I already used it and will continue to use it	I already used it and will continue to use it	I do not use it	I already used it and will continue to use it	Open as usual	No income reduction/ less than 10%
Yes	Female	Counstryside	Counstryside	White	41- 50 years	Certificate degree	21 or more	Private Practice	Yes, Dentistry degree, Pós-Dentistry degree, in my workplace , on my own or internet/ other medias	No	I already used it and will continue to use it	I have not used it before but I started using it after the pandemic	I do not use it	I do not use it	I already used it and will continue to use it	I already used it and will continue to use it	I do not use it	I already used it and will continue to use it	I already used it and will continue to use it	I already used it and will continue to use it	I do not use it	I do not use it	I already used it and will continue to use it	N/A	No income reduction/ less than 10%
Yes	Female	Capital	Capital	White	41- 50 years	Certificate degree	11 a 20 years	Public Sector	on my own or internet/ other medias	Yes	I already used it and will continue to use it	I have not used it before but I started using it after the pandemic	I have not used it before but I started using it after the pandemic	I have not used it before but I started using it after the pandemic	I have not used it before but I started using it after the pandemic	I already used it and will continue to use it	I do not use it	I already used it and will continue to use it	I already used it and will continue to use it	I already used it and will continue to use it	I already used it and will continue to use it	I do not use it	I already used it and will continue to use it	Partially open/Restricted access	No income reduction/ less than 10%
Yes	Female	Capital	Capital	White	31- 40 years	Certificate degree	11 a 20 years	Public Sector, Private Practice	No	Yes	I already used it and will continue to use it	I have not used it before but I started using it after the pandemic	I do not use it	I do not use it	I have not used it before but I started using it after the pandemic	I already used it and will continue to use it	I do not use it	I already used it and will continue to use it	I already used it and will continue to use it	I already used it and will continue to use it	I already used it and will continue to use it	I do not use it	I already used it and will continue to use it	Closed	More than 50% of income reduction
Yes	Male	Counstryside	Counstryside	White	41- 50 years	Certificate degree	11 a 20 years	Private Practice	Yes, on my own or internet/ other medias	Yes	I already used it and will continue to use it	I already used it and will continue to use it	I already used it and will continue to use it	I do not use it	I already used it and will continue to use it	I already used it and will continue to use it	I do not use it	I already used it and will continue to use it	I already used it and will continue to use it	I do not use it	I already used it and will continue to use it	I do not use it	I do not use it	Partially open/Restricted access	More than 50% of income reduction
Yes	Male	Counstryside	Counstryside	White	21- 30 years	Dentistry degree	Up to 4 years	Private Practice	Dentistry degree	No	I was using it but I am having trouble finding it	I do not use it	I do not use it	I do not use it	I do not use it	I was using it but I am having trouble finding it	I do not use it	I already used it and will continue to use it	I already used it and will continue to use it	I already used it and will continue to use it	I do not use it	I do not use it	I do not use it	Partially open/Restricted access	Income reduction between 10-50%
Yes	Female	Counstryside	Counstryside	White	Above 60 years	Master’s degree	21 or more	Private Practice	Yes, Online training video	Yes	I was using it but I am having trouble finding it	I have not used it before but I started using it after the pandemic	I have not used it before but I started using it after the pandemic	I do not use it	I have not used it before but I started using it after the pandemic	I already used it and will continue to use it	I do not use it	I already used it and will continue to use it	I already used it and will continue to use it	I already used it and will continue to use it	I have not used it before but I started using it after the pandemic	I have not used it before but I started using it after the pandemic	I have not used it before but I started using it after the pandemic	Partially open/Restricted access	More than 50% of income reduction
Yes	Female	Counstryside	Counstryside	White	21- 30 years	Certificate degree	Up to 4 years	Private Practice	Yes, Online training video	No	I was using it but I am having trouble finding it	I am using it due to lack of another option on the market	I do not use it	I already used it and will continue to use it	I have not used it before but I started using it after the pandemic	I already used it and will continue to use it	I already used it and will continue to use it	I already used it and will continue to use it	I already used it and will continue to use it	I already used it and will continue to use it	I have not used it before but I started using it after the pandemic	I do not use it	I do not use it	Open as usual	More than 50% of income reduction
Yes	Female	Counstryside	Counstryside	White	31- 40 years	Dentistry degree	11 a 20 years	Private Practice	No, on my own or internet/ other medias	Yes	I was using it but I am having trouble finding it	I have not used it before but I started using it after the pandemic	I have not used it before but I started using it after the pandemic	I do not use it	I have not used it before but I started using it after the pandemic	I already used it and will continue to use it	I was using it but I am having trouble finding it	I already used it and will continue to use it	I already used it and will continue to use it	I already used it and will continue to use it	I already used it and will continue to use it	I already used it and will continue to use it	I already used it and will continue to use it	Open as usual	Income reduction between 10-50%
Yes	Male	Counstryside	Counstryside	White	51- 60 years	Certificate degree	21 or more	Private Practice	Yes, Online training video, on my own or internet/ other medias	Yes	I was using it but I am having trouble finding it	I have not used it before but I started using it after the pandemic	I have not used it before but I started using it after the pandemic	I do not use it	I have not used it before but I started using it after the pandemic	I was using it but I am having trouble finding it	I do not use it	I was using it but I am having trouble finding it	I was using it but I am having trouble finding it	I have not used it before but I started using it after the pandemic	I was using it but I am having trouble finding it	I do not use it	I was using it but I am having trouble finding it	N/A	More than 50% of income reduction
Yes	Male	Capital	Capital	White	Above 60 years	Certificate degree	21 or more	Private Practice	No	Yes	I already used it and will continue to use it	I have not used it before but I started using it after the pandemic	I have not used it before but I started using it after the pandemic	I do not use it	I have not used it before but I started using it after the pandemic	I have not used it before but I started using it after the pandemic	I do not use it	I have not used it before but I started using it after the pandemic	I already used it and will continue to use it	I am using it due to lack of another option on the market	I already used it and will continue to use it	I am using it due to lack of another option on the market	I already used it and will continue to use it	N/A	More than 50% of income reduction
Yes	Male	Counstryside	Counstryside	White	51- 60 years	Certificate degree	21 or more	Private Practice	Yes, Online training video	Yes	I have not used it before but I started using it after the pandemic	I do not use it	I have not used it before but I started using it after the pandemic	I have not used it before but I started using it after the pandemic	I do not use it	I do not use it	I do not use it	I already used it and will continue to use it	I already used it and will continue to use it	I already used it and will continue to use it	I have not used it before but I started using it after the pandemic	I do not use it	I do not use it	Partially open/Restricted access	More than 50% of income reduction
Yes	Female	Capital	Capital	White	31- 40 years	Certificate degree	11 a 20 years	Private Practice	Yes, Dentistry degree, Pós-Dentistry degree	Yes	I already used it and will continue to use it	I have not used it before but I started using it after the pandemic	I do not use it	I have not used it before but I started using it after the pandemic	I have not used it before but I started using it after the pandemic	I already used it and will continue to use it	I already used it and will continue to use it	I already used it and will continue to use it	I already used it and will continue to use it	I already used it and will continue to use it	I have not used it before but I started using it after the pandemic	I have not used it before but I started using it after the pandemic	I already used it and will continue to use it	Open as usual	Income reduction between 10-50%
Yes	Male	Capital	Capital	White	51- 60 years	Master’s degree	21 or more	Private Practice	on my own or internet/ other medias	No	I already used it and will continue to use it	I have not used it before but I started using it after the pandemic	I have not used it before but I started using it after the pandemic	I do not use it	I have not used it before but I started using it after the pandemic	I already used it and will continue to use it	I do not use it	I already used it and will continue to use it	I already used it and will continue to use it	I do not use it	I already used it and will continue to use it	I already used it and will continue to use it	I already used it and will continue to use it	Partially open/Restricted access	More than 50% of income reduction
Yes	Female	Counstryside	Counstryside	White	51- 60 years	Certificate degree	21 or more	Private Practice	Yes, in my workplace	No	I already used it and will continue to use it	I have not used it before but I started using it after the pandemic	I have not used it before but I started using it after the pandemic	I do not use it	I have not used it before but I started using it after the pandemic	I already used it and will continue to use it	I do not use it	I already used it and will continue to use it	I already used it and will continue to use it	I already used it and will continue to use it	I already used it and will continue to use it	I do not use it	I already used it and will continue to use it	Partially open/Restricted access	Income reduction between 10-50%
Yes	Female	Counstryside	Counstryside	White	41- 50 years	Dentistry degree	5 a 10 years	Private Practice	Online training video	Yes	I already used it and will continue to use it	I have not used it before but I started using it after the pandemic	I do not use it	I do not use it	I do not use it	I already used it and will continue to use it	I do not use it	I already used it and will continue to use it	I already used it and will continue to use it	I do not use it	I already used it and will continue to use it	I already used it and will continue to use it	I already used it and will continue to use it	Partially open/Restricted access	More than 50% of income reduction
Yes	Female	Capital	Capital	White	21- 30 years	Master’s degree	Up to 4 years	Private Practice, Laboratório de Pesquisa	on my own or internet/ other medias	No	I was using it but I am having trouble finding it	I have not used it before but I started using it after the pandemic	I have not used it before but I started using it after the pandemic	I do not use it	I have not used it before but I started using it after the pandemic	I already used it and will continue to use it	I do not use it	I already used it and will continue to use it	I already used it and will continue to use it	I already used it and will continue to use it	I have not used it before but I started using it after the pandemic	I already used it and will continue to use it	I do not use it	Partially open/Restricted access	More than 50% of income reduction
Yes	Female	Counstryside	Counstryside	White	41- 50 years	Master’s degree	21 or more	Public Sector, Private Practice	Yes, on my own or internet/ other medias	Yes	I already used it and will continue to use it	I have not used it before but I started using it after the pandemic	I have not used it before but I started using it after the pandemic	I have not used it before but I started using it after the pandemic	I have not used it before but I started using it after the pandemic	I already used it and will continue to use it	I do not use it	I already used it and will continue to use it	I already used it and will continue to use it	I already used it and will continue to use it	I already used it and will continue to use it	I already used it and will continue to use it	I already used it and will continue to use it	Open as usual	No income reduction/ less than 10%
Yes	Male	Counstryside	Counstryside	White	21- 30 years	Dentistry degree	Up to 4 years	Public Sector, Private Practice	Yes, Dentistry degree, Pós-Dentistry degree	Yes	I already used it and will continue to use it	I have not used it before but I started using it after the pandemic	I do not use it	I do not use it	I have not used it before but I started using it after the pandemic	I already used it and will continue to use it	I already used it and will continue to use it	I already used it and will continue to use it	I already used it and will continue to use it	I already used it and will continue to use it	I already used it and will continue to use it	I have not used it before but I started using it after the pandemic	I already used it and will continue to use it	Open as usual	No income reduction/ less than 10%
Yes	Female	Counstryside	Counstryside	White	21- 30 years	Certificate degree	5 a 10 years	Public Sector, Private Practice	Yes, on my own or internet/ other medias, on my own or internet/ other medias	Yes	I already used it and will continue to use it	I do not use it	I already used it and will continue to use it	I do not use it	I have not used it before but I started using it after the pandemic	I already used it and will continue to use it	I do not use it	I already used it and will continue to use it	I already used it and will continue to use it	I already used it and will continue to use it	I have not used it before but I started using it after the pandemic	I have not used it before but I started using it after the pandemic	I already used it and will continue to use it	Partially open/Restricted access	Income reduction between 10-50%
Yes	Male	Counstryside	Counstryside	White	51- 60 years	Certificate degree	21 or more	Private Practice	on my own or internet/ other medias		I have not used it before but I started using it after the pandemic	I have not used it before but I started using it after the pandemic	I already used it and will continue to use it	I do not use it	I already used it and will continue to use it	I already used it and will continue to use it	I do not use it	I already used it and will continue to use it	I already used it and will continue to use it	I already used it and will continue to use it	I already used it and will continue to use it	I have not used it before but I started using it after the pandemic	I already used it and will continue to use it	Open as usual	Income reduction between 10-50%
Yes	Female	Capital	Capital	White	51- 60 years	Certificate degree	21 or more	Private Practice	Online training video, on my own or internet/ other medias	Yes	I was using it but I am having trouble finding it	I have not used it before but I started using it after the pandemic	I have not used it before but I started using it after the pandemic	I have not used it before but I started using it after the pandemic	I have not used it before but I started using it after the pandemic	I already used it and will continue to use it	I already used it and will continue to use it	I already used it and will continue to use it	I already used it and will continue to use it	I already used it and will continue to use it	I already used it and will continue to use it	I already used it and will continue to use it	I already used it and will continue to use it	N/A	Income reduction between 10-50%
Yes	Male	Counstryside	Counstryside	White	41- 50 years	Certificate degree	21 or more	Public Sector	Yes, in my workplace	Yes	I already used it and will continue to use it	I have not used it before but I started using it after the pandemic	I am using it due to lack of another option on the market	I have not used it before but I started using it after the pandemic	I have not used it before but I started using it after the pandemic	I already used it and will continue to use it	I have not used it before but I started using it after the pandemic	I have not used it before but I started using it after the pandemic	I already used it and will continue to use it	I already used it and will continue to use it	I already used it and will continue to use it	I have not used it before but I started using it after the pandemic	I already used it and will continue to use it	Open as usual	No income reduction/ less than 10%
Yes	Male	Counstryside	Counstryside	White	21- 30 years	Certificate degree	5 a 10 years	Private Practice	on my own or internet/ other medias	No	I already used it and will continue to use it	I have not used it before but I started using it after the pandemic	I have not used it before but I started using it after the pandemic	I do not use it	I do not use it	I already used it and will continue to use it	I do not use it	I already used it and will continue to use it	I already used it and will continue to use it	I already used it and will continue to use it	I have not used it before but I started using it after the pandemic	I do not use it	I already used it and will continue to use it	Open as usual	Income reduction between 10-50%
Yes	Female	Capital	Capital	White	21- 30 years	Dentistry degree	5 a 10 years	Private Practice	No	Yes	I was using it but I am having trouble finding it	I have not used it before but I started using it after the pandemic	I have not used it before but I started using it after the pandemic	I do not use it	I have not used it before but I started using it after the pandemic	I already used it and will continue to use it	I do not use it	I already used it and will continue to use it	I was using it but I am having trouble finding it	I already used it and will continue to use it	I already used it and will continue to use it	I already used it and will continue to use it	I already used it and will continue to use it	Closed	More than 50% of income reduction
Yes	Female	Counstryside	Counstryside	Do not want to report	41- 50 years	Certificate degree	21 or more	Public Sector, Private Practice	Yes, in my workplace , on my own or internet/ other medias	Yes	I was using it but I am having trouble finding it	I do not use it	I have not used it before but I started using it after the pandemic	I do not use it	I have not used it before but I started using it after the pandemic	I already used it and will continue to use it	I do not use it	I already used it and will continue to use it	I already used it and will continue to use it	I already used it and will continue to use it	I already used it and will continue to use it	I do not use it	I already used it and will continue to use it	Open as usual	Income reduction between 10-50%
Yes	Female	Capital	Capital	Black	21- 30 years	Dentistry degree	Up to 4 years	Private Practice	No	Yes	I already used it and will continue to use it	I have not used it before but I started using it after the pandemic	I have not used it before but I started using it after the pandemic	I have not used it before but I started using it after the pandemic	I have not used it before but I started using it after the pandemic	I already used it and will continue to use it	I do not use it	I already used it and will continue to use it	I already used it and will continue to use it	I already used it and will continue to use it	I do not use it	I do not use it	I do not use it	Open as usual	Income reduction between 10-50%
Yes	Male	Counstryside	Counstryside	White	51- 60 years	Certificate degree	21 or more	Public Sector, Private Practice	No	Yes	I already used it and will continue to use it	I have not used it before but I started using it after the pandemic	I have not used it before but I started using it after the pandemic	I do not use it	I have not used it before but I started using it after the pandemic	I have not used it before but I started using it after the pandemic	I do not use it	I do not use it	I already used it and will continue to use it	I already used it and will continue to use it	I have not used it before but I started using it after the pandemic	I do not use it	I do not use it	Partially open/Restricted access	More than 50% of income reduction
Yes	Female	Counstryside	Counstryside	Brown	21- 30 years	Master’s degree	Up to 4 years	Private Practice, Policlinic	Yes, Pós-Dentistry degree	Yes	I already used it and will continue to use it	I was using it but I am having trouble finding it	I have not used it before but I started using it after the pandemic	I have not used it before but I started using it after the pandemic	I already used it and will continue to use it	I already used it and will continue to use it	I do not use it	I already used it and will continue to use it	I already used it and will continue to use it	I already used it and will continue to use it	I was using it but I am having trouble finding it	I already used it and will continue to use it	I do not use it	Partially open/Restricted access	Income reduction between 10-50%
Yes	Female	Capital	Capital	White	51- 60 years	Certificate degree	21 or more	Private Practice	Yes, on my own or internet/ other medias	No	I have not used it before but I started using it after the pandemic	I have not used it before but I started using it after the pandemic	I do not use it	I do not use it	I have not used it before but I started using it after the pandemic	I already used it and will continue to use it	I already used it and will continue to use it	I already used it and will continue to use it	I already used it and will continue to use it	I already used it and will continue to use it	I already used it and will continue to use it	I already used it and will continue to use it	I already used it and will continue to use it	Partially open/Restricted access	More than 50% of income reduction
Yes	Male	Capital	Capital	White	41- 50 years	Master’s degree	11 a 20 years	Public Sector	Yes, in my workplace	Yes	I already used it and will continue to use it	I have not used it before but I started using it after the pandemic	I do not use it	I have not used it before but I started using it after the pandemic	I have not used it before but I started using it after the pandemic	I already used it and will continue to use it	I do not use it	I already used it and will continue to use it	I already used it and will continue to use it	I do not use it	I already used it and will continue to use it	I do not use it	I already used it and will continue to use it	Partially open/Restricted access	No income reduction/ less than 10%
Yes	Female	Counstryside	Counstryside	White	21- 30 years	Dentistry degree	Up to 4 years	Private Practice	No, N/A	Yes	I do not use it	I have not used it before but I started using it after the pandemic	I do not use it	I do not use it	I have not used it before but I started using it after the pandemic	I already used it and will continue to use it	I do not use it	I already used it and will continue to use it	I already used it and will continue to use it	I already used it and will continue to use it	I have not used it before but I started using it after the pandemic	I do not use it	I do not use it	Partially open/Restricted access	More than 50% of income reduction
Yes	Female	Capital	Capital	White	31- 40 years	Doctorate degree	5 a 10 years	Private Practice, Dental School	in my workplace	No	I already used it and will continue to use it	I have not used it before but I started using it after the pandemic	I have not used it before but I started using it after the pandemic	I do not use it	I have not used it before but I started using it after the pandemic	I already used it and will continue to use it	I do not use it	I already used it and will continue to use it	I already used it and will continue to use it	I already used it and will continue to use it	I have not used it before but I started using it after the pandemic	I already used it and will continue to use it	I already used it and will continue to use it	Partially open/Restricted access	More than 50% of income reduction
Yes	Male	Counstryside	Counstryside	White	Above 60 years	Dentistry degree	21 or more	Private Practice	No, on my own or internet/ other medias	Yes	I do not use it	I do not use it	I do not use it	I already used it and will continue to use it	I already used it and will continue to use it	I do not use it	I do not use it	I already used it and will continue to use it	I already used it and will continue to use it	I already used it and will continue to use it	I do not use it	I do not use it	I already used it and will continue to use it	Closed	More than 50% of income reduction
Yes	Female	Capital	Capital	White	31- 40 years	Pós-Doctorate degree	11 a 20 years	Private Practice, Dental School	Dentistry degree	No	I do not use it	I have not used it before but I started using it after the pandemic	I have not used it before but I started using it after the pandemic	I do not use it	I have not used it before but I started using it after the pandemic	I already used it and will continue to use it	I do not use it	I already used it and will continue to use it	I already used it and will continue to use it	I already used it and will continue to use it	I already used it and will continue to use it	I already used it and will continue to use it	I do not use it	Closed	No income reduction/ less than 10%
Yes	Male	Capital	Capital	White	51- 60 years	Certificate degree	21 or more	Private Practice	No	Yes	I already used it and will continue to use it	I already used it and will continue to use it	I do not use it	I do not use it	I do not use it	I already used it and will continue to use it	I already used it and will continue to use it	I already used it and will continue to use it	I already used it and will continue to use it	I already used it and will continue to use it	I already used it and will continue to use it	I do not use it	I do not use it	N/A	More than 50% of income reduction
Yes	Male	Counstryside	Counstryside	White	51- 60 years	Dentistry degree	21 or more	Private Practice	on my own or internet/ other medias	No	I already used it and will continue to use it	I have not used it before but I started using it after the pandemic	I have not used it before but I started using it after the pandemic	I do not use it	I have not used it before but I started using it after the pandemic	I have not used it before but I started using it after the pandemic	I do not use it	I already used it and will continue to use it	I already used it and will continue to use it	I already used it and will continue to use it	I have not used it before but I started using it after the pandemic	I do not use it	I do not use it	Partially open/Restricted access	More than 50% of income reduction
Yes	Male	Capital	Capital	Yellow	51- 60 years	Certificate degree	21 or more	Public Sector, Private Practice	Yes, on my own or internet/ other medias, on my own or internet/ other medias	Yes	I already used it and will continue to use it	I have not used it before but I started using it after the pandemic	I have not used it before but I started using it after the pandemic	I have not used it before but I started using it after the pandemic	I have not used it before but I started using it after the pandemic	I have not used it before but I started using it after the pandemic	I already used it and will continue to use it	I already used it and will continue to use it	I already used it and will continue to use it	I already used it and will continue to use it	I have not used it before but I started using it after the pandemic	I have not used it before but I started using it after the pandemic	I have not used it before but I started using it after the pandemic	Open as usual	More than 50% of income reduction
Yes	Female	Counstryside	Counstryside	White	21- 30 years	Certificate degree	5 a 10 years	Private Practice	Yes, Dentistry degree, Online training video	No	I already used it and will continue to use it	I do not use it	I do not use it	I have not used it before but I started using it after the pandemic	I have not used it before but I started using it after the pandemic	I do not use it	I already used it and will continue to use it	I already used it and will continue to use it	I already used it and will continue to use it	I already used it and will continue to use it	I do not use it	I do not use it	I do not use it	Open as usual	Income reduction between 10-50%
Yes	Female	Capital	Capital	White	41- 50 years	Certificate degree	21 or more	Public Sector	in my workplace	No	I already used it and will continue to use it	I have not used it before but I started using it after the pandemic	I have not used it before but I started using it after the pandemic	I have not used it before but I started using it after the pandemic	I have not used it before but I started using it after the pandemic	I already used it and will continue to use it	I do not use it	I already used it and will continue to use it	I already used it and will continue to use it	I already used it and will continue to use it	I already used it and will continue to use it	I do not use it	I already used it and will continue to use it	Open as usual	No income reduction/ less than 10%
Yes	Female	Counstryside	Counstryside	White	21- 30 years	Certificate degree	5 a 10 years	Private Practice	Dentistry degree, on my own or internet/ other medias	Yes	I already used it and will continue to use it	I already used it and will continue to use it	I do not use it	I do not use it	I have not used it before but I started using it after the pandemic	I already used it and will continue to use it	I already used it and will continue to use it	I already used it and will continue to use it	I already used it and will continue to use it	I already used it and will continue to use it	I have not used it before but I started using it after the pandemic	I do not use it	I do not use it	Partially open/Restricted access	Income reduction between 10-50%
Yes	Female	Counstryside	Counstryside	White	41- 50 years	Master’s degree	21 or more	Private Practice	on my own or internet/ other medias	Yes	I already used it and will continue to use it	I have not used it before but I started using it after the pandemic	I have not used it before but I started using it after the pandemic	I have not used it before but I started using it after the pandemic	I have not used it before but I started using it after the pandemic	I already used it and will continue to use it	I already used it and will continue to use it	I already used it and will continue to use it	I already used it and will continue to use it	I already used it and will continue to use it	I already used it and will continue to use it	I have not used it before but I started using it after the pandemic	I already used it and will continue to use it	Closed	More than 50% of income reduction
Yes	Female	Capital	Capital	White	21- 30 years	Dentistry degree	Up to 4 years	Private Practice	Dentistry degree	Yes	I already used it and will continue to use it	I do not use it	I do not use it	I do not use it	I have not used it before but I started using it after the pandemic	I already used it and will continue to use it	I do not use it	I do not use it	I already used it and will continue to use it	I already used it and will continue to use it	I have not used it before but I started using it after the pandemic	I do not use it	I do not use it	Open as usual	Income reduction between 10-50%
Yes	Female	Counstryside	Counstryside	White	21- 30 years	Master’s degree	5 a 10 years	Private Practice	Dentistry degree, on my own or internet/ other medias, on my own or internet/ other medias	Yes	I was using it but I am having trouble finding it	I have not used it before but I started using it after the pandemic	I do not use it	I do not use it	I have not used it before but I started using it after the pandemic	I already used it and will continue to use it	I do not use it	I already used it and will continue to use it	I already used it and will continue to use it	I already used it and will continue to use it	I have not used it before but I started using it after the pandemic	I do not use it	I do not use it	Open as usual	More than 50% of income reduction
Yes	Male	Capital	Capital	White	51- 60 years	Master’s degree	21 or more	Private Practice, Dental School	Yes, on my own or internet/ other medias, on my own or internet/ other medias	Yes	I already used it and will continue to use it	I have not used it before but I started using it after the pandemic	I have not used it before but I started using it after the pandemic	I do not use it	I have not used it before but I started using it after the pandemic	I already used it and will continue to use it	I do not use it	I already used it and will continue to use it	I already used it and will continue to use it	I already used it and will continue to use it	I already used it and will continue to use it	I already used it and will continue to use it	I already used it and will continue to use it	N/A	More than 50% of income reduction
Yes	Female	Counstryside	Counstryside	White	41- 50 years	Dentistry degree	21 or more	Private Practice	No	Yes	I was using it but I am having trouble finding it	I have not used it before but I started using it after the pandemic	I have not used it before but I started using it after the pandemic	I am using it due to lack of another option on the market	I have not used it before but I started using it after the pandemic	I already used it and will continue to use it	I do not use it	I already used it and will continue to use it	I already used it and will continue to use it	I already used it and will continue to use it	I have not used it before but I started using it after the pandemic	I have not used it before but I started using it after the pandemic	I do not use it	Closed	More than 50% of income reduction
Yes	Male	Capital	Capital	White	51- 60 years	Certificate degree	21 or more	Private Practice	on my own or internet/ other medias	Yes	I already used it and will continue to use it	I have not used it before but I started using it after the pandemic	I do not use it	I do not use it	I have not used it before but I started using it after the pandemic	I have not used it before but I started using it after the pandemic	I do not use it	I already used it and will continue to use it	I already used it and will continue to use it	I do not use it	I have not used it before but I started using it after the pandemic	I have not used it before but I started using it after the pandemic	I already used it and will continue to use it	Open as usual	More than 50% of income reduction
Yes	Female	Counstryside	Counstryside	White	31- 40 years	Doctorate degree	11 a 20 years	Private Practice, Laboratório de Pesquisa	Yes, on my own or internet/ other medias, on my own or internet/ other medias	Yes	I was using it but I am having trouble finding it	I have not used it before but I started using it after the pandemic	I have not used it before but I started using it after the pandemic	I do not use it	I have not used it before but I started using it after the pandemic	I already used it and will continue to use it	I do not use it	I do not use it	I already used it and will continue to use it	I already used it and will continue to use it	I have not used it before but I started using it after the pandemic	I do not use it	I already used it and will continue to use it	Closed	No income reduction/ less than 10%
Yes	Female	Capital	Capital	White	31- 40 years	Certificate degree	11 a 20 years	Private Practice	Yes, Dentistry degree, Pós-Dentistry degree	Yes	I already used it and will continue to use it	I do not use it	I have not used it before but I started using it after the pandemic	I do not use it	I have not used it before but I started using it after the pandemic	I already used it and will continue to use it	I already used it and will continue to use it	I already used it and will continue to use it	I already used it and will continue to use it	I already used it and will continue to use it	I have not used it before but I started using it after the pandemic	I have not used it before but I started using it after the pandemic	I already used it and will continue to use it	Closed	More than 50% of income reduction
Yes	Male	Capital	Capital	White	51- 60 years	Master’s degree	21 or more	Private Practice, Dental School	Yes, on my own or internet/ other medias	Yes	I already used it and will continue to use it	I do not use it	I have not used it before but I started using it after the pandemic	I have not used it before but I started using it after the pandemic	I have not used it before but I started using it after the pandemic	I already used it and will continue to use it	I already used it and will continue to use it	I already used it and will continue to use it	I already used it and will continue to use it	I already used it and will continue to use it	I have not used it before but I started using it after the pandemic	I already used it and will continue to use it	I already used it and will continue to use it	Partially open/Restricted access	More than 50% of income reduction
Yes	Male	Counstryside	Counstryside	White	51- 60 years	Certificate degree	21 or more	Public Sector, Private Practice	Yes, in my workplace	No	I already used it and will continue to use it	I do not use it	I have not used it before but I started using it after the pandemic	I do not use it	I do not use it	I already used it and will continue to use it	I do not use it	I already used it and will continue to use it	I already used it and will continue to use it	I do not use it	I already used it and will continue to use it	I have not used it before but I started using it after the pandemic	I already used it and will continue to use it	Partially open/Restricted access	More than 50% of income reduction
Yes	Female	Counstryside	Counstryside	White	31- 40 years	Dentistry degree	11 a 20 years	Private Practice	Yes, Dentistry degree, on my own or internet/ other medias	Yes	I already used it and will continue to use it	I do not use it	I do not use it	I have not used it before but I started using it after the pandemic	I have not used it before but I started using it after the pandemic	I already used it and will continue to use it	I do not use it	I already used it and will continue to use it	I already used it and will continue to use it	I already used it and will continue to use it	I already used it and will continue to use it	I do not use it	I already used it and will continue to use it	Partially open/Restricted access	Income reduction between 10-50%
Yes	Female	Counstryside	Counstryside	White	31- 40 years	Doctorate degree	5 a 10 years	Private Practice, Dental School	Yes, Online training video	Yes	I already used it and will continue to use it	I was using it but I am having trouble finding it	I am using it due to lack of another option on the market	I already used it and will continue to use it	I have not used it before but I started using it after the pandemic	I already used it and will continue to use it	I already used it and will continue to use it	I already used it and will continue to use it	I already used it and will continue to use it	I already used it and will continue to use it	I have not used it before but I started using it after the pandemic	I have not used it before but I started using it after the pandemic	I already used it and will continue to use it	Partially open/Restricted access	Income reduction between 10-50%
Yes	Female	Counstryside	Counstryside	White	31- 40 years	Dentistry degree	5 a 10 years	Private Practice	Dentistry degree	No	I was using it but I am having trouble finding it	I do not use it	I do not use it	I do not use it	I do not use it	I already used it and will continue to use it	I already used it and will continue to use it	I do not use it	I was using it but I am having trouble finding it	I already used it and will continue to use it	I already used it and will continue to use it	I do not use it	I do not use it	Partially open/Restricted access	More than 50% of income reduction
Yes	Female	Counstryside	Counstryside	White	Above 60 years	Certificate degree	No clinical practice	Public Sector	Online training video	Yes	I have not used it before but I started using it after the pandemic	I do not use it	I do not use it	I have not used it before but I started using it after the pandemic	I do not use it	I do not use it	I do not use it	I do not use it	I do not use it	I have not used it before but I started using it after the pandemic	I do not use it	I do not use it	I do not use it	N/A	No income reduction/ less than 10%
Yes	Male	Counstryside	Counstryside	Brown	41- 50 years	Certificate degree	11 a 20 years	Private Practice	in my workplace , on my own or internet/ other medias	Yes	I was using it but I am having trouble finding it	I have not used it before but I started using it after the pandemic	I have not used it before but I started using it after the pandemic	I do not use it	I already used it and will continue to use it	I already used it and will continue to use it	I do not use it	I already used it and will continue to use it	I already used it and will continue to use it	I do not use it	I was using it but I am having trouble finding it	I do not use it	I already used it and will continue to use it	Closed	More than 50% of income reduction
Yes	Female	Counstryside	Counstryside	White	21- 30 years	Certificate degree	Up to 4 years	Private Practice	Yes, on my own or internet/ other medias	Yes	I already used it and will continue to use it	I have not used it before but I started using it after the pandemic	I have not used it before but I started using it after the pandemic	I have not used it before but I started using it after the pandemic	I have not used it before but I started using it after the pandemic	I already used it and will continue to use it	I do not use it	I already used it and will continue to use it	I already used it and will continue to use it	I already used it and will continue to use it	I have not used it before but I started using it after the pandemic	I do not use it	I already used it and will continue to use it	Partially open/Restricted access	More than 50% of income reduction
Yes	Female	Counstryside	Counstryside	White	51- 60 years	Doctorate degree	21 or more	Public Hospital, Dental School	Yes, in my workplace	Yes	I already used it and will continue to use it	I have not used it before but I started using it after the pandemic	I do not use it	I have not used it before but I started using it after the pandemic	I have not used it before but I started using it after the pandemic	I already used it and will continue to use it	I do not use it	I have not used it before but I started using it after the pandemic	I already used it and will continue to use it	I already used it and will continue to use it	I have not used it before but I started using it after the pandemic	I have not used it before but I started using it after the pandemic	I do not use it	Closed	No income reduction/ less than 10%
Yes	Female	Counstryside	Counstryside	White	31- 40 years	Dentistry degree	11 a 20 years	Public Sector	Yes, in my workplace	Yes	I already used it and will continue to use it	I have not used it before but I started using it after the pandemic	I do not use it	I have not used it before but I started using it after the pandemic	I have not used it before but I started using it after the pandemic	I already used it and will continue to use it	I do not use it	I already used it and will continue to use it	I already used it and will continue to use it	I already used it and will continue to use it	I already used it and will continue to use it	I do not use it	I already used it and will continue to use it	N/A	No income reduction/ less than 10%
Yes	Male	Counstryside	Counstryside	White	31- 40 years	Dentistry degree	Up to 4 years	Private Practice	Yes, Dentistry degree, on my own or internet/ other medias	Yes	I already used it and will continue to use it	I do not use it	I already used it and will continue to use it	I do not use it	I already used it and will continue to use it	I already used it and will continue to use it	I do not use it	I do not use it	I already used it and will continue to use it	I do not use it	I already used it and will continue to use it	I already used it and will continue to use it	I already used it and will continue to use it	Partially open/Restricted access	More than 50% of income reduction
Yes	Male	Capital	Capital	White	41- 50 years	Certificate degree	11 a 20 years	Private Practice	Yes, Online training video, on my own or internet/ other medias	Yes	I was using it but I am having trouble finding it	I do not use it	I do not use it	I do not use it	I do not use it	I already used it and will continue to use it	I do not use it	I already used it and will continue to use it	I already used it and will continue to use it	I already used it and will continue to use it	I have not used it before but I started using it after the pandemic	I already used it and will continue to use it	I already used it and will continue to use it	Open as usual	Income reduction between 10-50%
Yes	Male	Counstryside	Counstryside	White	41- 50 years	Master’s degree	21 or more	Private Practice	Yes, Pós-Dentistry degree, Online training video, on my own or internet/ other medias	Yes	I already used it and will continue to use it	I have not used it before but I started using it after the pandemic	I have not used it before but I started using it after the pandemic	I do not use it	I have not used it before but I started using it after the pandemic	I already used it and will continue to use it	I do not use it	I already used it and will continue to use it	I already used it and will continue to use it	I already used it and will continue to use it	I already used it and will continue to use it	I do not use it	I already used it and will continue to use it	Open as usual	Income reduction between 10-50%
Yes	Female	Capital	Capital	White	51- 60 years	Master’s degree	21 or more	Private Practice, Dental School	on my own or internet/ other medias	Yes	I already used it and will continue to use it	I have not used it before but I started using it after the pandemic	I do not use it	I do not use it	I have not used it before but I started using it after the pandemic	I already used it and will continue to use it	I do not use it	I already used it and will continue to use it	I already used it and will continue to use it	I already used it and will continue to use it	I have not used it before but I started using it after the pandemic	I have not used it before but I started using it after the pandemic	I do not use it	Closed	No income reduction/ less than 10%
Yes	Male	Counstryside	Counstryside	White	31- 40 years	Doctorate degree	11 a 20 years	Public Sector, Laboratório de Pesquisa, Dental School	No	No	I was using it but I am having trouble finding it	I already used it and will continue to use it	I do not use it	I am using it due to lack of another option on the market	I already used it and will continue to use it	I already used it and will continue to use it	I do not use it	I already used it and will continue to use it	I already used it and will continue to use it	I do not use it	I already used it and will continue to use it	I already used it and will continue to use it	I already used it and will continue to use it	Partially open/Restricted access	No income reduction/ less than 10%
Yes	Male	Capital	Capital	White	41- 50 years	Doctorate degree	11 a 20 years	Public Sector	Yes, in my workplace , on my own or internet/ other medias	No	I already used it and will continue to use it	I have not used it before but I started using it after the pandemic	I have not used it before but I started using it after the pandemic	I do not use it	I have not used it before but I started using it after the pandemic	I already used it and will continue to use it	I do not use it	I already used it and will continue to use it	I already used it and will continue to use it	I already used it and will continue to use it	I already used it and will continue to use it	I do not use it	I already used it and will continue to use it	Open as usual	No income reduction/ less than 10%
Yes	Female	Counstryside	Counstryside	White	21- 30 years	Dentistry degree	Up to 4 years	Private Practice	Dentistry degree	No	I already used it and will continue to use it	I do not use it	I do not use it	I do not use it	I have not used it before but I started using it after the pandemic	I already used it and will continue to use it	I already used it and will continue to use it	I already used it and will continue to use it	I already used it and will continue to use it	I already used it and will continue to use it	I already used it and will continue to use it	I have not used it before but I started using it after the pandemic	I already used it and will continue to use it	Partially open/Restricted access	No income reduction/ less than 10%
Yes	Female	Counstryside	Counstryside	White	41- 50 years	Master’s degree	No clinical practice	Dental School	Dentistry degree, Online training video	Yes	I already used it and will continue to use it	I already used it and will continue to use it	I already used it and will continue to use it	I do not use it	I already used it and will continue to use it	I already used it and will continue to use it	I already used it and will continue to use it	I already used it and will continue to use it	I already used it and will continue to use it	I already used it and will continue to use it	I already used it and will continue to use it	I already used it and will continue to use it	I already used it and will continue to use it	Closed	No income reduction/ less than 10%
Yes	Female	Capital	Capital	White	41- 50 years	Pós-Doctorate degree	21 or more	Public Sector, Private Practice, Dental School	Yes, in my workplace , on my own or internet/ other medias	Yes	I was using it but I am having trouble finding it	I have not used it before but I started using it after the pandemic	I have not used it before but I started using it after the pandemic	I have not used it before but I started using it after the pandemic	I have not used it before but I started using it after the pandemic	I already used it and will continue to use it	I do not use it	I have not used it before but I started using it after the pandemic	I already used it and will continue to use it	I do not use it	I already used it and will continue to use it	I already used it and will continue to use it	I already used it and will continue to use it	Partially open/Restricted access	No income reduction/ less than 10%
Yes	Male	Capital	Capital	Yellow	Above 60 years	Dentistry degree	21 or more	Private Practice	on my own or internet/ other medias	Yes	I do not use it	I do not use it	I have not used it before but I started using it after the pandemic	I do not use it	I have not used it before but I started using it after the pandemic	I have not used it before but I started using it after the pandemic	I do not use it	I have not used it before but I started using it after the pandemic	I already used it and will continue to use it	I already used it and will continue to use it	I have not used it before but I started using it after the pandemic	I do not use it	I do not use it	Closed	Income reduction between 10-50%
Yes	Female	Capital	Capital	White	31- 40 years	Certificate degree	11 a 20 years	Private Practice	Yes, in my workplace , Online training video	No	I already used it and will continue to use it	I have not used it before but I started using it after the pandemic	I do not use it	I do not use it	I have not used it before but I started using it after the pandemic	I already used it and will continue to use it	I do not use it	I already used it and will continue to use it	I already used it and will continue to use it	I already used it and will continue to use it	I have not used it before but I started using it after the pandemic	I already used it and will continue to use it	I do not use it	Partially open/Restricted access	More than 50% of income reduction
Yes	Male	Counstryside	Counstryside	White	41- 50 years	Dentistry degree	21 or more	Private Practice	Yes, Dentistry degree	Yes	I already used it and will continue to use it	I have not used it before but I started using it after the pandemic	I do not use it	I do not use it	I have not used it before but I started using it after the pandemic	I do not use it	I do not use it	I have not used it before but I started using it after the pandemic	I already used it and will continue to use it	I already used it and will continue to use it	I do not use it	I do not use it	I do not use it	Partially open/Restricted access	Income reduction between 10-50%
Yes	Male	Counstryside	Counstryside	White	31- 40 years	Doctorate degree	11 a 20 years	Policlinic, Dental School	Dentistry degree	Yes	I already used it and will continue to use it	I have not used it before but I started using it after the pandemic	I have not used it before but I started using it after the pandemic	I do not use it	I have not used it before but I started using it after the pandemic	I have not used it before but I started using it after the pandemic	I do not use it	I do not use it	I already used it and will continue to use it	I already used it and will continue to use it	I do not use it	I already used it and will continue to use it	I have not used it before but I started using it after the pandemic	Partially open/Restricted access	More than 50% of income reduction
Yes	Female	Capital	Capital	White	41- 50 years	Dentistry degree	Up to 4 years	Private Practice, Policlinic	Yes, Pós-Dentistry degree	Yes	I was using it but I am having trouble finding it	I do not use it	I have not used it before but I started using it after the pandemic	I have not used it before but I started using it after the pandemic	I have not used it before but I started using it after the pandemic	I already used it and will continue to use it	I do not use it	I already used it and will continue to use it	I already used it and will continue to use it	I already used it and will continue to use it	I have not used it before but I started using it after the pandemic	I already used it and will continue to use it	I already used it and will continue to use it	Open as usual	More than 50% of income reduction
Yes	Female	Counstryside	Counstryside	White	21- 30 years	Dentistry degree	Up to 4 years	Private Practice	Yes	Yes	I already used it and will continue to use it	I was using it but I am having trouble finding it	I was using it but I am having trouble finding it	I am using it due to lack of another option on the market	I already used it and will continue to use it	I already used it and will continue to use it	I already used it and will continue to use it	I already used it and will continue to use it	I already used it and will continue to use it	I already used it and will continue to use it	I already used it and will continue to use it	I already used it and will continue to use it	I already used it and will continue to use it	N/A	More than 50% of income reduction
Yes	Female	Counstryside	Counstryside	Yellow	31- 40 years	Dentistry degree	5 a 10 years	Private Practice	Yes, Dentistry degree	Yes	I do not use it	I have not used it before but I started using it after the pandemic	I have not used it before but I started using it after the pandemic	I have not used it before but I started using it after the pandemic	I have not used it before but I started using it after the pandemic	I already used it and will continue to use it	I do not use it	I already used it and will continue to use it	I already used it and will continue to use it	I already used it and will continue to use it	I already used it and will continue to use it	I already used it and will continue to use it	I already used it and will continue to use it	Closed	More than 50% of income reduction
Yes	Female	Capital	Capital	Brown	31- 40 years	Master’s degree	5 a 10 years	Public Sector	Yes, in my workplace , Online training video	No	I already used it and will continue to use it	I have not used it before but I started using it after the pandemic	I do not use it	I have not used it before but I started using it after the pandemic	I have not used it before but I started using it after the pandemic	I already used it and will continue to use it	I do not use it	I already used it and will continue to use it	I already used it and will continue to use it	I already used it and will continue to use it	I already used it and will continue to use it	I do not use it	I already used it and will continue to use it	Open as usual	No income reduction/ less than 10%
Yes	Female	Counstryside	Counstryside	White	31- 40 years	Certificate degree	11 a 20 years	Private Practice	Yes, Online training video	Yes	I already used it and will continue to use it	I do not use it	I have not used it before but I started using it after the pandemic	I do not use it	I have not used it before but I started using it after the pandemic	I already used it and will continue to use it	I do not use it	I already used it and will continue to use it	I already used it and will continue to use it	I already used it and will continue to use it	I already used it and will continue to use it	I do not use it	I already used it and will continue to use it	Partially open/Restricted access	More than 50% of income reduction
Yes	Female	Counstryside	Counstryside	White	31- 40 years	Master’s degree	11 a 20 years	Private Practice	Dentistry degree	No	I was using it but I am having trouble finding it	I do not use it	I do not use it	I am using it due to lack of another option on the market	I have not used it before but I started using it after the pandemic	I already used it and will continue to use it	I already used it and will continue to use it	I already used it and will continue to use it	I already used it and will continue to use it	I already used it and will continue to use it	I have not used it before but I started using it after the pandemic	I do not use it	I do not use it	Closed	More than 50% of income reduction
Yes	Female	Capital	Capital	Black	Above 60 years	Master’s degree	21 or more	Public Hospital, Private Practice	Yes, in my workplace , Online training video	Yes	I already used it and will continue to use it	I have not used it before but I started using it after the pandemic	I have not used it before but I started using it after the pandemic	I have not used it before but I started using it after the pandemic	I have not used it before but I started using it after the pandemic	I already used it and will continue to use it	I already used it and will continue to use it	I already used it and will continue to use it	I already used it and will continue to use it	I already used it and will continue to use it	I already used it and will continue to use it	I have not used it before but I started using it after the pandemic	I already used it and will continue to use it	Partially open/Restricted access	Income reduction between 10-50%
Yes	Female	Counstryside	Counstryside	White	41- 50 years	Certificate degree	21 or more	Public Sector, Private Practice	Online training video	Yes	I already used it and will continue to use it	I was using it but I am having trouble finding it	I have not used it before but I started using it after the pandemic	I do not use it	I have not used it before but I started using it after the pandemic	I already used it and will continue to use it	I do not use it	I do not use it	I already used it and will continue to use it	I already used it and will continue to use it	I already used it and will continue to use it	I do not use it	I already used it and will continue to use it	Partially open/Restricted access	Income reduction between 10-50%
Yes	Male	Counstryside	Counstryside	White	Above 60 years	Certificate degree	21 or more	Private Practice	Yes, Pós-Dentistry degree, Online training video, on my own or internet/ other medias	No	I already used it and will continue to use it	I have not used it before but I started using it after the pandemic	I do not use it	I do not use it	I have not used it before but I started using it after the pandemic	I already used it and will continue to use it	I do not use it	I already used it and will continue to use it	I already used it and will continue to use it	I already used it and will continue to use it	I already used it and will continue to use it	I already used it and will continue to use it	I already used it and will continue to use it	N/A	Income reduction between 10-50%
Yes	Female	Counstryside	Counstryside	White	31- 40 years	Certificate degree	5 a 10 years	Private Practice	No	Yes	I was using it but I am having trouble finding it	I have not used it before but I started using it after the pandemic	I have not used it before but I started using it after the pandemic	I do not use it	I have not used it before but I started using it after the pandemic	I already used it and will continue to use it	I do not use it	I already used it and will continue to use it	I was using it but I am having trouble finding it	I already used it and will continue to use it	I do not use it	I already used it and will continue to use it	I was using it but I am having trouble finding it	Partially open/Restricted access	Income reduction between 10-50%
Yes	Female	Capital	Capital	White	51- 60 years	Certificate degree	21 or more	Private Practice	No, on my own or internet/ other medias, on my own or internet/ other medias	Yes	I already used it and will continue to use it	I do not use it	I already used it and will continue to use it	I do not use it	I do not use it	I already used it and will continue to use it	I already used it and will continue to use it	I already used it and will continue to use it	I already used it and will continue to use it	I already used it and will continue to use it	I already used it and will continue to use it	I already used it and will continue to use it	I already used it and will continue to use it	Partially open/Restricted access	More than 50% of income reduction
Yes	Male	Counstryside	Counstryside	White	41- 50 years	Certificate degree	21 or more	Public Sector, Private Practice	No, N/A	Yes	I was using it but I am having trouble finding it	I have not used it before but I started using it after the pandemic	I have not used it before but I started using it after the pandemic	I do not use it	I have not used it before but I started using it after the pandemic	I have not used it before but I started using it after the pandemic	I already used it and will continue to use it	I already used it and will continue to use it	I already used it and will continue to use it	I already used it and will continue to use it	I have not used it before but I started using it after the pandemic	I already used it and will continue to use it	I already used it and will continue to use it	Partially open/Restricted access	Income reduction between 10-50%
Yes	Male	Counstryside	Counstryside	White	41- 50 years	Certificate degree	21 or more	Public Sector, Private Practice	No, N/A	Yes	I was using it but I am having trouble finding it	I have not used it before but I started using it after the pandemic	I have not used it before but I started using it after the pandemic	I do not use it	I have not used it before but I started using it after the pandemic	I have not used it before but I started using it after the pandemic	I already used it and will continue to use it	I already used it and will continue to use it	I already used it and will continue to use it	I already used it and will continue to use it	I have not used it before but I started using it after the pandemic	I already used it and will continue to use it	I already used it and will continue to use it	Partially open/Restricted access	Income reduction between 10-50%
Yes	Male	Counstryside	Counstryside	Do not want to report	41- 50 years	Dentistry degree	21 or more	Private Practice	on my own or internet/ other medias	No	I was using it but I am having trouble finding it	I have not used it before but I started using it after the pandemic	I have not used it before but I started using it after the pandemic	I do not use it	I already used it and will continue to use it	I have not used it before but I started using it after the pandemic	I do not use it	I already used it and will continue to use it	I already used it and will continue to use it	I already used it and will continue to use it	I was using it but I am having trouble finding it	I do not use it	I already used it and will continue to use it	Partially open/Restricted access	More than 50% of income reduction
Yes	Female	Counstryside	Counstryside	White	51- 60 years	Master’s degree	21 or more	Private Practice	No	Yes	I already used it and will continue to use it	I do not use it	I do not use it	I have not used it before but I started using it after the pandemic	I have not used it before but I started using it after the pandemic	I already used it and will continue to use it	I do not use it	I already used it and will continue to use it	I already used it and will continue to use it	I already used it and will continue to use it	I have not used it before but I started using it after the pandemic	I do not use it	I already used it and will continue to use it	Partially open/Restricted access	Income reduction between 10-50%
Yes	Male	Capital	Capital	Black	31- 40 years	Certificate degree	5 a 10 years	Private Practice	No	Yes	I already used it and will continue to use it	I was using it but I am having trouble finding it	I was using it but I am having trouble finding it	I already used it and will continue to use it	I have not used it before but I started using it after the pandemic	I already used it and will continue to use it	I already used it and will continue to use it	I already used it and will continue to use it	I already used it and will continue to use it	I already used it and will continue to use it	I already used it and will continue to use it	I already used it and will continue to use it	I already used it and will continue to use it	Partially open/Restricted access	Income reduction between 10-50%
Yes	Female	Capital	Capital	White	41- 50 years	Certificate degree	21 or more	Private Practice	No	Yes	I already used it and will continue to use it	I have not used it before but I started using it after the pandemic	I do not use it	I do not use it	I already used it and will continue to use it	I already used it and will continue to use it	I do not use it	I already used it and will continue to use it	I already used it and will continue to use it	I already used it and will continue to use it	I already used it and will continue to use it	I already used it and will continue to use it	I already used it and will continue to use it	Partially open/Restricted access	Income reduction between 10-50%
Yes	Female	Capital	Capital	White	51- 60 years	Certificate degree	21 or more	Private Practice	Yes, on my own or internet/ other medias, on my own or internet/ other medias	No	I have not used it before but I started using it after the pandemic	I have not used it before but I started using it after the pandemic	I have not used it before but I started using it after the pandemic	I do not use it	I have not used it before but I started using it after the pandemic	I already used it and will continue to use it	I do not use it	I already used it and will continue to use it	I already used it and will continue to use it	I already used it and will continue to use it	I have not used it before but I started using it after the pandemic	I have not used it before but I started using it after the pandemic	I do not use it	Partially open/Restricted access	More than 50% of income reduction
Yes	Female	Counstryside	Counstryside	White	21- 30 years	Certificate degree	Up to 4 years	Private Practice	Yes, Pós-Dentistry degree, Online training video, on my own or internet/ other medias	Yes	I already used it and will continue to use it	I have not used it before but I started using it after the pandemic	I have not used it before but I started using it after the pandemic	I have not used it before but I started using it after the pandemic	I have not used it before but I started using it after the pandemic	I already used it and will continue to use it	I already used it and will continue to use it	I already used it and will continue to use it	I already used it and will continue to use it	I already used it and will continue to use it	I already used it and will continue to use it	I do not use it	I do not use it	Partially open/Restricted access	Income reduction between 10-50%
Yes	Female	Counstryside	Counstryside	White	21- 30 years	Pós-Doctorate degree	Up to 4 years	Public Sector	No	Yes	I already used it and will continue to use it	I have not used it before but I started using it after the pandemic	I have not used it before but I started using it after the pandemic	I do not use it	I have not used it before but I started using it after the pandemic	I have not used it before but I started using it after the pandemic	I do not use it	I have not used it before but I started using it after the pandemic	I have not used it before but I started using it after the pandemic	I do not use it	I have not used it before but I started using it after the pandemic	I have not used it before but I started using it after the pandemic	I have not used it before but I started using it after the pandemic	Partially open/Restricted access	No income reduction/ less than 10%
Yes	Female	Capital	Capital	White	21- 30 years	Certificate degree	5 a 10 years	Private Practice	Yes, in my workplace	Yes	I already used it and will continue to use it	I was using it but I am having trouble finding it	I was using it but I am having trouble finding it	I do not use it	I already used it and will continue to use it	I already used it and will continue to use it	I do not use it	I already used it and will continue to use it	I already used it and will continue to use it	I already used it and will continue to use it	I already used it and will continue to use it	I already used it and will continue to use it	I already used it and will continue to use it	Partially open/Restricted access	Income reduction between 10-50%
Yes	Female	Capital	Capital	Yellow	41- 50 years	Certificate degree	11 a 20 years	Private Practice	on my own or internet/ other medias	Yes	I do not use it	I have not used it before but I started using it after the pandemic	I have not used it before but I started using it after the pandemic	I do not use it	I have not used it before but I started using it after the pandemic	I already used it and will continue to use it	I do not use it	I already used it and will continue to use it	I already used it and will continue to use it	I already used it and will continue to use it	I have not used it before but I started using it after the pandemic	I have not used it before but I started using it after the pandemic	I already used it and will continue to use it	Partially open/Restricted access	More than 50% of income reduction
Yes	Female	Capital	Capital	Yellow	41- 50 years	Certificate degree	11 a 20 years	Private Practice	No	Yes	I already used it and will continue to use it	I have not used it before but I started using it after the pandemic	I have not used it before but I started using it after the pandemic	I do not use it	I have not used it before but I started using it after the pandemic	I already used it and will continue to use it	I do not use it	I already used it and will continue to use it	I already used it and will continue to use it	I already used it and will continue to use it	I have not used it before but I started using it after the pandemic	I already used it and will continue to use it	I already used it and will continue to use it	Open as usual	More than 50% of income reduction
Yes	Male	Capital	Capital	White	41- 50 years	Certificate degree	11 a 20 years	Private Hospital	Yes	Yes	I already used it and will continue to use it	I already used it and will continue to use it	I already used it and will continue to use it	I already used it and will continue to use it	I already used it and will continue to use it	I already used it and will continue to use it	I already used it and will continue to use it	I already used it and will continue to use it	I already used it and will continue to use it	I already used it and will continue to use it	I already used it and will continue to use it	I do not use it	I already used it and will continue to use it	Partially open/Restricted access	No income reduction/ less than 10%
Yes	Male	Capital	Capital	White	31- 40 years	Dentistry degree	Up to 4 years	Private Practice	Dentistry degree	Yes	I was using it but I am having trouble finding it	I do not use it	I do not use it	I do not use it	I have not used it before but I started using it after the pandemic	I have not used it before but I started using it after the pandemic	I already used it and will continue to use it	I already used it and will continue to use it	I already used it and will continue to use it	I already used it and will continue to use it	I have not used it before but I started using it after the pandemic	I already used it and will continue to use it	I already used it and will continue to use it	Open as usual	More than 50% of income reduction
Yes	Female	Capital	Capital	White	31- 40 years	Dentistry degree	5 a 10 years	Private Practice	Yes, Dentistry degree, on my own or internet/ other medias	Yes	I already used it and will continue to use it	I do not use it	I do not use it	I do not use it	I have not used it before but I started using it after the pandemic	I already used it and will continue to use it	I do not use it	I have not used it before but I started using it after the pandemic	I already used it and will continue to use it	I already used it and will continue to use it	I do not use it	I do not use it	I already used it and will continue to use it	Partially open/Restricted access	More than 50% of income reduction
Yes	Male	Capital	Capital	White	41- 50 years	Certificate degree	21 or more	Private Practice	Pós-Dentistry degree, in my workplace	No	I already used it and will continue to use it	I do not use it	I already used it and will continue to use it	I do not use it	I already used it and will continue to use it	I already used it and will continue to use it	I already used it and will continue to use it	I already used it and will continue to use it	I already used it and will continue to use it	I already used it and will continue to use it	I already used it and will continue to use it	I do not use it	I already used it and will continue to use it	Partially open/Restricted access	More than 50% of income reduction
Yes	Male	Capital	Capital	Brown	31- 40 years	Certificate degree	Up to 4 years	Private Practice, Dental School	Yes, on my own or internet/ other medias	No	I have not used it before but I started using it after the pandemic	I have not used it before but I started using it after the pandemic	I have not used it before but I started using it after the pandemic	I do not use it	I have not used it before but I started using it after the pandemic	I already used it and will continue to use it	I already used it and will continue to use it	I already used it and will continue to use it	I already used it and will continue to use it	I already used it and will continue to use it	I have not used it before but I started using it after the pandemic	I have not used it before but I started using it after the pandemic	I do not use it	N/A	More than 50% of income reduction
Yes	Male	Capital	Capital	Black	21- 30 years	Dentistry degree	Up to 4 years	Private Practice	Dentistry degree	No	I already used it and will continue to use it	I have not used it before but I started using it after the pandemic	I do not use it	I do not use it	I have not used it before but I started using it after the pandemic	I already used it and will continue to use it	I do not use it	I already used it and will continue to use it	I already used it and will continue to use it	I already used it and will continue to use it	I already used it and will continue to use it	I do not use it	I already used it and will continue to use it	Open as usual	More than 50% of income reduction
Yes	Female	Capital	Capital	Black	31- 40 years	Pós-Doctorate degree	5 a 10 years	Public Hospital	Yes, Dentistry degree, in my workplace	Yes	I already used it and will continue to use it	I have not used it before but I started using it after the pandemic	I have not used it before but I started using it after the pandemic	I do not use it	I have not used it before but I started using it after the pandemic	I already used it and will continue to use it	I do not use it	I already used it and will continue to use it	I already used it and will continue to use it	I already used it and will continue to use it	I already used it and will continue to use it	I do not use it	I already used it and will continue to use it	Open as usual	No income reduction/ less than 10%
Yes	Female	Capital	Capital	White	31- 40 years	Doctorate degree	5 a 10 years	Private Practice, Dental School	Yes	No	I was using it but I am having trouble finding it	I do not use it	I do not use it	I do not use it	I do not use it	I was using it but I am having trouble finding it	I do not use it	I was using it but I am having trouble finding it	I was using it but I am having trouble finding it	I was using it but I am having trouble finding it	I was using it but I am having trouble finding it	I was using it but I am having trouble finding it	I was using it but I am having trouble finding it	Closed	No income reduction/ less than 10%
Yes	Female	Counstryside	Counstryside	White	41- 50 years	Master’s degree	21 or more	Public Sector, Private Practice	No	Yes	I already used it and will continue to use it	I do not use it	I do not use it	I have not used it before but I started using it after the pandemic	I already used it and will continue to use it	I already used it and will continue to use it	I do not use it	I already used it and will continue to use it	I already used it and will continue to use it	I already used it and will continue to use it	I already used it and will continue to use it	I do not use it	I already used it and will continue to use it	Open as usual	No income reduction/ less than 10%
Yes	Female	Counstryside	Counstryside	White	21- 30 years	Dentistry degree	Up to 4 years	Private Practice	Yes, Dentistry degree, in my workplace	No	I already used it and will continue to use it	I already used it and will continue to use it	I have not used it before but I started using it after the pandemic	I already used it and will continue to use it	I have not used it before but I started using it after the pandemic	I already used it and will continue to use it	I already used it and will continue to use it	I do not use it	I already used it and will continue to use it	I already used it and will continue to use it	I already used it and will continue to use it	I already used it and will continue to use it	I already used it and will continue to use it	Open as usual	Income reduction between 10-50%
Yes	Male	Counstryside	Counstryside	White	31- 40 years	Certificate degree	11 a 20 years	Public Sector	No	Yes	I was using it but I am having trouble finding it	I have not used it before but I started using it after the pandemic	I have not used it before but I started using it after the pandemic	I am using it due to lack of another option on the market	I do not use it	I already used it and will continue to use it	I do not use it	I already used it and will continue to use it	I already used it and will continue to use it	I do not use it	I already used it and will continue to use it	I do not use it	I already used it and will continue to use it	Open as usual	Income reduction between 10-50%
Yes	Male	Capital	Capital	White	51- 60 years	Dentistry degree	21 or more	Private Practice	Yes, in my workplace , on my own or internet/ other medias, on my own or internet/ other medias	Yes	I already used it and will continue to use it	I do not use it	I have not used it before but I started using it after the pandemic	I have not used it before but I started using it after the pandemic	I have not used it before but I started using it after the pandemic	I have not used it before but I started using it after the pandemic	I have not used it before but I started using it after the pandemic	I do not use it	I have not used it before but I started using it after the pandemic	I already used it and will continue to use it	I already used it and will continue to use it	I have not used it before but I started using it after the pandemic	I already used it and will continue to use it	Partially open/Restricted access	Income reduction between 10-50%
Yes	Female	Counstryside	Counstryside	White	51- 60 years	Doctorate degree	21 or more	Dental School	Yes, in my workplace	Yes	I do not use it	I do not use it	I do not use it	I do not use it	I do not use it	I do not use it	I do not use it	I already used it and will continue to use it	I already used it and will continue to use it	I already used it and will continue to use it	I do not use it	I do not use it	I do not use it	Closed	No income reduction/ less than 10%
Yes	Female	Capital	Capital	White	31- 40 years	Certificate degree	11 a 20 years	Public Sector	in my workplace	Yes	I already used it and will continue to use it	I have not used it before but I started using it after the pandemic	I do not use it	I already used it and will continue to use it	I have not used it before but I started using it after the pandemic	I already used it and will continue to use it	I do not use it	I already used it and will continue to use it	I already used it and will continue to use it	I already used it and will continue to use it	I already used it and will continue to use it	I do not use it	I already used it and will continue to use it	Partially open/Restricted access	No income reduction/ less than 10%
Yes	Female	Capital	Capital	White	31- 40 years	Dentistry degree	5 a 10 years	Private Practice	Online training video	Yes	I already used it and will continue to use it	I have not used it before but I started using it after the pandemic	I already used it and will continue to use it	I do not use it	I have not used it before but I started using it after the pandemic	I already used it and will continue to use it	I do not use it	I already used it and will continue to use it	I already used it and will continue to use it	I already used it and will continue to use it	I already used it and will continue to use it	I already used it and will continue to use it	I have not used it before but I started using it after the pandemic	Partially open/Restricted access	More than 50% of income reduction
Yes	Male	Capital	Capital	Yellow	41- 50 years	Certificate degree	11 a 20 years	Public Hospital, Public Sector	Yes, Dentistry degree	No	I already used it and will continue to use it	I have not used it before but I started using it after the pandemic	I have not used it before but I started using it after the pandemic	I have not used it before but I started using it after the pandemic	I have not used it before but I started using it after the pandemic	I already used it and will continue to use it	I do not use it	I do not use it	I already used it and will continue to use it	I already used it and will continue to use it	I already used it and will continue to use it	I do not use it	I do not use it	Partially open/Restricted access	No income reduction/ less than 10%
Yes	Female	Capital	Capital	Brown	41- 50 years	Doctorate degree	21 or more	Private Practice, Dental School	Yes, in my workplace	Yes	I already used it and will continue to use it	I have not used it before but I started using it after the pandemic	I have not used it before but I started using it after the pandemic	I do not use it	I have not used it before but I started using it after the pandemic	I already used it and will continue to use it	I do not use it	I already used it and will continue to use it	I already used it and will continue to use it	I already used it and will continue to use it	I have not used it before but I started using it after the pandemic	I do not use it	I already used it and will continue to use it	Closed	Income reduction between 10-50%
Yes	Female	Capital	Capital	White	51- 60 years	Certificate degree	21 or more	Private Practice	No, on my own or internet/ other medias	Yes	I already used it and will continue to use it	I have not used it before but I started using it after the pandemic	I do not use it	I do not use it	I have not used it before but I started using it after the pandemic	I already used it and will continue to use it	I do not use it	I already used it and will continue to use it	I already used it and will continue to use it	I already used it and will continue to use it	I have not used it before but I started using it after the pandemic	I have not used it before but I started using it after the pandemic	I already used it and will continue to use it	Partially open/Restricted access	Income reduction between 10-50%
Yes	Female	Counstryside	Counstryside	White	31- 40 years	Pós-Doctorate degree	11 a 20 years	Private Practice	No	Yes	I was using it but I am having trouble finding it	I have not used it before but I started using it after the pandemic	I have not used it before but I started using it after the pandemic	I do not use it	I have not used it before but I started using it after the pandemic	I was using it but I am having trouble finding it	I already used it and will continue to use it	I already used it and will continue to use it	I was using it but I am having trouble finding it	I already used it and will continue to use it	I was using it but I am having trouble finding it	I was using it but I am having trouble finding it	I already used it and will continue to use it	Closed	More than 50% of income reduction
Yes	Male	Capital	Capital	White	21- 30 years	Dentistry degree	Up to 4 years	Private Practice	on my own or internet/ other medias	Yes	I have not used it before but I started using it after the pandemic	I do not use it	I do not use it	I am using it due to lack of another option on the market	I have not used it before but I started using it after the pandemic	I already used it and will continue to use it	I already used it and will continue to use it	I do not use it	I already used it and will continue to use it	I already used it and will continue to use it	I already used it and will continue to use it	I do not use it	I do not use it	Open as usual	Income reduction between 10-50%
Yes	Female	Capital	Capital	White	31- 40 years	Master’s degree	5 a 10 years	Private Practice, Dental School	Yes, Dentistry degree, Pós-Dentistry degree, Online training video	Yes	I was using it but I am having trouble finding it	I have not used it before but I started using it after the pandemic	I have not used it before but I started using it after the pandemic	I have not used it before but I started using it after the pandemic	I have not used it before but I started using it after the pandemic	I already used it and will continue to use it	I already used it and will continue to use it	I already used it and will continue to use it	I already used it and will continue to use it	I already used it and will continue to use it	I already used it and will continue to use it	I do not use it	I already used it and will continue to use it	Partially open/Restricted access	Income reduction between 10-50%
Yes	Male	Counstryside	Counstryside	Yellow	51- 60 years	Dentistry degree	21 or more	Public Sector	Yes, Online training video	Yes	I already used it and will continue to use it	I have not used it before but I started using it after the pandemic	I have not used it before but I started using it after the pandemic	I have not used it before but I started using it after the pandemic	I have not used it before but I started using it after the pandemic	I already used it and will continue to use it	I do not use it	I already used it and will continue to use it	I already used it and will continue to use it	I already used it and will continue to use it	I have not used it before but I started using it after the pandemic	I do not use it	I do not use it	Partially open/Restricted access	No income reduction/ less than 10%
Yes	Female	Counstryside	Counstryside	White	41- 50 years	Certificate degree	11 a 20 years	Private Practice	Yes, on my own or internet/ other medias	Yes	I already used it and will continue to use it	I have not used it before but I started using it after the pandemic	I have not used it before but I started using it after the pandemic	I have not used it before but I started using it after the pandemic	I have not used it before but I started using it after the pandemic	I already used it and will continue to use it	I do not use it	I already used it and will continue to use it	I already used it and will continue to use it	I already used it and will continue to use it	I have not used it before but I started using it after the pandemic	I have not used it before but I started using it after the pandemic	I already used it and will continue to use it	Partially open/Restricted access	Income reduction between 10-50%
Yes	Female	Counstryside	Counstryside	White	51- 60 years	Certificate degree	21 or more	Private Practice	Yes, Online training video, on my own or internet/ other medias	Yes	I already used it and will continue to use it	I have not used it before but I started using it after the pandemic	I have not used it before but I started using it after the pandemic	I do not use it	I have not used it before but I started using it after the pandemic	I already used it and will continue to use it	I do not use it	I already used it and will continue to use it	I already used it and will continue to use it	I do not use it	I already used it and will continue to use it	I do not use it	I already used it and will continue to use it	N/A	More than 50% of income reduction
Yes	Female	Counstryside	Counstryside	White	31- 40 years	Doctorate degree	11 a 20 years	Public Sector, Private Practice	on my own or internet/ other medias	Yes	I was using it but I am having trouble finding it	I have not used it before but I started using it after the pandemic	I have not used it before but I started using it after the pandemic	I do not use it	I have not used it before but I started using it after the pandemic	I have not used it before but I started using it after the pandemic	I do not use it	I already used it and will continue to use it	I already used it and will continue to use it	I already used it and will continue to use it	I have not used it before but I started using it after the pandemic	I already used it and will continue to use it	I already used it and will continue to use it	Open as usual	Income reduction between 10-50%
Yes	Female	Counstryside	Counstryside	White	51- 60 years	Certificate degree	21 or more	Private Practice	on my own or internet/ other medias	Yes	I already used it and will continue to use it	I have not used it before but I started using it after the pandemic	I have not used it before but I started using it after the pandemic	I do not use it	I have not used it before but I started using it after the pandemic	I already used it and will continue to use it	I do not use it	I already used it and will continue to use it	I already used it and will continue to use it	I do not use it	I already used it and will continue to use it	I have not used it before but I started using it after the pandemic	I already used it and will continue to use it	Partially open/Restricted access	More than 50% of income reduction
Yes	Female	Counstryside	Counstryside	White	21- 30 years	Certificate degree	5 a 10 years	Private Practice	Yes, Online training video, on my own or internet/ other medias	Yes	I already used it and will continue to use it	I have not used it before but I started using it after the pandemic	I do not use it	I do not use it	I have not used it before but I started using it after the pandemic	I already used it and will continue to use it	I already used it and will continue to use it	I already used it and will continue to use it	I was using it but I am having trouble finding it	I already used it and will continue to use it	I already used it and will continue to use it	I have not used it before but I started using it after the pandemic	I already used it and will continue to use it	Partially open/Restricted access	Income reduction between 10-50%
Yes	Female	Counstryside	Counstryside	White	51- 60 years	Dentistry degree	21 or more	Private Practice	Yes, on my own or internet/ other medias, on my own or internet/ other medias	Yes	I already used it and will continue to use it	I have not used it before but I started using it after the pandemic	I am using it due to lack of another option on the market	I do not use it	I have not used it before but I started using it after the pandemic	I already used it and will continue to use it	I do not use it	I already used it and will continue to use it	I already used it and will continue to use it	I already used it and will continue to use it	I am using it due to lack of another option on the market	I am using it due to lack of another option on the market	I already used it and will continue to use it	Closed	More than 50% of income reduction
Yes	Female	Capital	Capital	White	31- 40 years	Certificate degree	11 a 20 years	Private Practice	Yes, Dentistry degree	Yes	I already used it and will continue to use it	I do not use it	I do not use it	I do not use it	I have not used it before but I started using it after the pandemic	I already used it and will continue to use it	I have not used it before but I started using it after the pandemic	I have not used it before but I started using it after the pandemic	I already used it and will continue to use it	I already used it and will continue to use it	I do not use it	I already used it and will continue to use it	I do not use it	Open as usual	No income reduction/ less than 10%
Yes	Female	Capital	Capital	White	41- 50 years	Certificate degree	21 or more	Private Practice	No	Yes	I already used it and will continue to use it	I have not used it before but I started using it after the pandemic	I have not used it before but I started using it after the pandemic	I have not used it before but I started using it after the pandemic	I have not used it before but I started using it after the pandemic	I already used it and will continue to use it	I already used it and will continue to use it	I already used it and will continue to use it	I already used it and will continue to use it	I already used it and will continue to use it	I already used it and will continue to use it	I already used it and will continue to use it	I already used it and will continue to use it	N/A	More than 50% of income reduction
Yes	Male	Capital	Capital	White	31- 40 years	Certificate degree	11 a 20 years	Public Sector, Private Practice	Yes, in my workplace	No	I already used it and will continue to use it	I have not used it before but I started using it after the pandemic	I do not use it	I do not use it	I have not used it before but I started using it after the pandemic	I already used it and will continue to use it	I do not use it	I already used it and will continue to use it	I already used it and will continue to use it	I already used it and will continue to use it	I already used it and will continue to use it	I do not use it	I already used it and will continue to use it	Partially open/Restricted access	No income reduction/ less than 10%
Yes	Female	Capital	Capital	White	41- 50 years	Certificate degree	11 a 20 years	Private Practice	Yes, Online training video	No	I was using it but I am having trouble finding it	I do not use it	I do not use it	I do not use it	I have not used it before but I started using it after the pandemic	I was using it but I am having trouble finding it	I do not use it	I was using it but I am having trouble finding it	I was using it but I am having trouble finding it	I already used it and will continue to use it	I have not used it before but I started using it after the pandemic	I was using it but I am having trouble finding it	I do not use it	Partially open/Restricted access	More than 50% of income reduction
Yes	Female	Counstryside	Counstryside	White	51- 60 years	Dentistry degree	21 or more	Private Practice	No, on my own or internet/ other medias	Yes	I already used it and will continue to use it	I do not use it	I already used it and will continue to use it	I have not used it before but I started using it after the pandemic	I have not used it before but I started using it after the pandemic	I already used it and will continue to use it	I already used it and will continue to use it	I already used it and will continue to use it	I already used it and will continue to use it	I already used it and will continue to use it	I already used it and will continue to use it	I already used it and will continue to use it	I already used it and will continue to use it	Partially open/Restricted access	Income reduction between 10-50%
Yes	Male	Counstryside	Counstryside	White	Above 60 years	Master’s degree	21 or more	Private Practice	Yes, Pós-Dentistry degree	Yes	I already used it and will continue to use it	I already used it and will continue to use it	I do not use it	I do not use it	I have not used it before but I started using it after the pandemic	I already used it and will continue to use it	I already used it and will continue to use it	I already used it and will continue to use it	I already used it and will continue to use it	I already used it and will continue to use it	I do not use it	I already used it and will continue to use it	I already used it and will continue to use it	Partially open/Restricted access	Income reduction between 10-50%
Yes	Female	Counstryside	Counstryside	White	41- 50 years	Certificate degree	21 or more	Private Practice	No	No	I already used it and will continue to use it	I have not used it before but I started using it after the pandemic	I have not used it before but I started using it after the pandemic	I have not used it before but I started using it after the pandemic	I have not used it before but I started using it after the pandemic	I already used it and will continue to use it	I already used it and will continue to use it	I already used it and will continue to use it	I already used it and will continue to use it	I already used it and will continue to use it	I have not used it before but I started using it after the pandemic	I already used it and will continue to use it	I do not use it	Partially open/Restricted access	More than 50% of income reduction
Yes	Male	Capital	Capital	Yellow	51- 60 years	Certificate degree	21 or more	Private Practice	on my own or internet/ other medias	Yes	I was using it but I am having trouble finding it	I was using it but I am having trouble finding it	I was using it but I am having trouble finding it	I do not use it	I was using it but I am having trouble finding it	I was using it but I am having trouble finding it	I do not use it	I was using it but I am having trouble finding it	I was using it but I am having trouble finding it	I was using it but I am having trouble finding it	I was using it but I am having trouble finding it	I was using it but I am having trouble finding it	I was using it but I am having trouble finding it	Partially open/Restricted access	Income reduction between 10-50%
Yes	Female	Counstryside	Counstryside	White	31- 40 years	Certificate degree	5 a 10 years	Public Sector	Yes, in my workplace	No	I already used it and will continue to use it	I have not used it before but I started using it after the pandemic	I have not used it before but I started using it after the pandemic	I do not use it	I have not used it before but I started using it after the pandemic	I already used it and will continue to use it	I do not use it	I already used it and will continue to use it	I already used it and will continue to use it	I already used it and will continue to use it	I already used it and will continue to use it	I have not used it before but I started using it after the pandemic	I already used it and will continue to use it	Open as usual	No income reduction/ less than 10%
Yes	Female	Capital	Capital	White	41- 50 years	Certificate degree	21 or more	Private Practice	on my own or internet/ other medias	No	I already used it and will continue to use it	I have not used it before but I started using it after the pandemic	I have not used it before but I started using it after the pandemic	I do not use it	I do not use it	I already used it and will continue to use it	I do not use it	I already used it and will continue to use it	I already used it and will continue to use it	I already used it and will continue to use it	I already used it and will continue to use it	I have not used it before but I started using it after the pandemic	I do not use it	Partially open/Restricted access	Income reduction between 10-50%
Yes	Female	Counstryside	Counstryside	White	51- 60 years	Certificate degree	21 or more	Private Practice	on my own or internet/ other medias	Yes	I already used it and will continue to use it	I have not used it before but I started using it after the pandemic	I do not use it	I do not use it	I have not used it before but I started using it after the pandemic	I already used it and will continue to use it	I do not use it	I already used it and will continue to use it	I already used it and will continue to use it	I do not use it	I have not used it before but I started using it after the pandemic	I have not used it before but I started using it after the pandemic	I already used it and will continue to use it	Open as usual	No income reduction/ less than 10%
Yes	Male	Counstryside	Counstryside	Brown	41- 50 years	Certificate degree	Up to 4 years	Private Practice	No	No	I already used it and will continue to use it	I am using it due to lack of another option on the market	I do not use it	I do not use it	I am using it due to lack of another option on the market	I am using it due to lack of another option on the market	I am using it due to lack of another option on the market	I am using it due to lack of another option on the market	I was using it but I am having trouble finding it	I am using it due to lack of another option on the market	I am using it due to lack of another option on the market	I do not use it	I do not use it	Partially open/Restricted access	Income reduction between 10-50%
Yes	Female	Capital	Capital	White	31- 40 years	Doctorate degree	11 a 20 years	Private Practice, Dental School	Dentistry degree	Yes	I already used it and will continue to use it	I do not use it	I have not used it before but I started using it after the pandemic	I have not used it before but I started using it after the pandemic	I have not used it before but I started using it after the pandemic	I already used it and will continue to use it	I already used it and will continue to use it	I already used it and will continue to use it	I already used it and will continue to use it	I already used it and will continue to use it	I do not use it	I already used it and will continue to use it	I do not use it	Partially open/Restricted access	More than 50% of income reduction
Yes	Female	Capital	Capital	White	31- 40 years	Pós-Doctorate degree	11 a 20 years	Private Hospital, Private Practice, Dental School	Yes, in my workplace , Online training video, on my own or internet/ other medias	Yes	I was using it but I am having trouble finding it	I have not used it before but I started using it after the pandemic	I have not used it before but I started using it after the pandemic	I do not use it	I have not used it before but I started using it after the pandemic	I already used it and will continue to use it	I do not use it	I already used it and will continue to use it	I already used it and will continue to use it	I already used it and will continue to use it	I already used it and will continue to use it	I already used it and will continue to use it	I already used it and will continue to use it	N/A	Income reduction between 10-50%
Yes	Female	Counstryside	Counstryside	White	31- 40 years	Certificate degree	11 a 20 years	Private Practice	Yes, Dentistry degree, on my own or internet/ other medias, on my own or internet/ other medias	Yes	I was using it but I am having trouble finding it	I am using it due to lack of another option on the market	I am using it due to lack of another option on the market	I do not use it	I have not used it before but I started using it after the pandemic	I already used it and will continue to use it	I do not use it	I already used it and will continue to use it	I already used it and will continue to use it	I already used it and will continue to use it	I have not used it before but I started using it after the pandemic	I have not used it before but I started using it after the pandemic	I do not use it	Partially open/Restricted access	Income reduction between 10-50%
Yes	Female	Counstryside	Counstryside	White	21- 30 years	Dentistry degree	Up to 4 years	Private Practice	No	Yes	I already used it and will continue to use it	I have not used it before but I started using it after the pandemic	I have not used it before but I started using it after the pandemic	I have not used it before but I started using it after the pandemic	I have not used it before but I started using it after the pandemic	I already used it and will continue to use it	I already used it and will continue to use it	I already used it and will continue to use it	I already used it and will continue to use it	I already used it and will continue to use it	I have not used it before but I started using it after the pandemic	I do not use it	I do not use it	Partially open/Restricted access	More than 50% of income reduction
Yes	Female	Capital	Capital	Brown	21- 30 years	Certificate degree	5 a 10 years	Private Hospital, Public Sector, Private Practice	Yes, in my workplace	Yes	I already used it and will continue to use it	I have not used it before but I started using it after the pandemic	I do not use it	I already used it and will continue to use it	I have not used it before but I started using it after the pandemic	I already used it and will continue to use it	I do not use it	I already used it and will continue to use it	I already used it and will continue to use it	I already used it and will continue to use it	I already used it and will continue to use it	I do not use it	I already used it and will continue to use it	Partially open/Restricted access	Income reduction between 10-50%
Yes	Female	Counstryside	Counstryside	White	51- 60 years	Certificate degree	No Clinical Practice	Private Practice	Online training video, on my own or internet/ other medias	Yes	I was using it but I am having trouble finding it	I have not used it before but I started using it after the pandemic	I have not used it before but I started using it after the pandemic	I have not used it before but I started using it after the pandemic	I have not used it before but I started using it after the pandemic	I already used it and will continue to use it	I already used it and will continue to use it	I already used it and will continue to use it	I already used it and will continue to use it	I already used it and will continue to use it	I have not used it before but I started using it after the pandemic	I do not use it	I was using it but I am having trouble finding it	Partially open/Restricted access	More than 50% of income reduction
Yes	Female	Capital	Capital	White	Above 60 years	Dentistry degree	21 or more	Private Practice, Dental School	Yes, Na outra instituição que já trabalhou	Yes	I already used it and will continue to use it	I do not use it	I do not use it	I do not use it	I already used it and will continue to use it	I already used it and will continue to use it	I do not use it	I already used it and will continue to use it	I already used it and will continue to use it	I already used it and will continue to use it	I already used it and will continue to use it	I already used it and will continue to use it	I already used it and will continue to use it	Closed	More than 50% of income reduction
Yes	Female	Capital	Capital	White	41- 50 years	Certificate degree	11 a 20 years	Private Practice	on my own or internet/ other medias	Yes	I already used it and will continue to use it	I have not used it before but I started using it after the pandemic	I have not used it before but I started using it after the pandemic	I do not use it	I have not used it before but I started using it after the pandemic	I already used it and will continue to use it	I do not use it	I already used it and will continue to use it	I already used it and will continue to use it	I already used it and will continue to use it	I have not used it before but I started using it after the pandemic	I already used it and will continue to use it	I already used it and will continue to use it	Partially open/Restricted access	Income reduction between 10-50%
Yes	Female	Counstryside	Counstryside	White	41- 50 years	Certificate degree	21 or more	Private Practice	Yes, Online training video	Yes	I already used it and will continue to use it	I have not used it before but I started using it after the pandemic	I have not used it before but I started using it after the pandemic	I do not use it	I have not used it before but I started using it after the pandemic	I already used it and will continue to use it	I do not use it	I already used it and will continue to use it	I already used it and will continue to use it	I already used it and will continue to use it	I have not used it before but I started using it after the pandemic	I have not used it before but I started using it after the pandemic	I already used it and will continue to use it	Partially open/Restricted access	Income reduction between 10-50%
Yes	Male	Capital	Capital	White	51- 60 years	Certificate degree	21 or more	Private Practice, Dental School	Dentistry degree, in my workplace , on my own or internet/ other medias	No	I already used it and will continue to use it	I am using it due to lack of another option on the market	I do not use it	I do not use it	I do not use it	I already used it and will continue to use it	I do not use it	I already used it and will continue to use it	I already used it and will continue to use it	I already used it and will continue to use it	I already used it and will continue to use it	I already used it and will continue to use it	I already used it and will continue to use it	Partially open/Restricted access	More than 50% of income reduction
Yes	Female	Counstryside	Counstryside	Brown	21- 30 years	Dentistry degree	5 a 10 years	Private Practice	Yes, Dentistry degree	Yes	I do not use it	I have not used it before but I started using it after the pandemic	I do not use it	I have not used it before but I started using it after the pandemic	I have not used it before but I started using it after the pandemic	I already used it and will continue to use it	I already used it and will continue to use it	I already used it and will continue to use it	I already used it and will continue to use it	I already used it and will continue to use it	I have not used it before but I started using it after the pandemic	I do not use it	I already used it and will continue to use it	Partially open/Restricted access	Income reduction between 10-50%
Yes	Female	Capital	Capital	White	41- 50 years	Master’s degree	21 or more	Private Practice, Dental School	Yes, Dentistry degree, Pós-Dentistry degree, in my workplace , on my own or internet/ other medias	Yes	I already used it and will continue to use it	I have not used it before but I started using it after the pandemic	I have not used it before but I started using it after the pandemic	I do not use it	I have not used it before but I started using it after the pandemic	I have not used it before but I started using it after the pandemic	I already used it and will continue to use it	I have not used it before but I started using it after the pandemic	I already used it and will continue to use it	I already used it and will continue to use it	I do not use it	I do not use it	I do not use it	Closed	No income reduction/ less than 10%
Yes	Female	Counstryside	Counstryside	White	41- 50 years	Certificate degree	21 or more	Private Practice	No	Yes	I already used it and will continue to use it	I have not used it before but I started using it after the pandemic	I have not used it before but I started using it after the pandemic	I have not used it before but I started using it after the pandemic	I already used it and will continue to use it	I have not used it before but I started using it after the pandemic	I already used it and will continue to use it	I already used it and will continue to use it	I already used it and will continue to use it	I already used it and will continue to use it	I have not used it before but I started using it after the pandemic	I do not use it	I do not use it	Open as usual	Income reduction between 10-50%
Yes	Female	Capital	Capital	White	41- 50 years	Certificate degree	11 a 20 years	Private Practice	Yes, Online training video	Yes	I already used it and will continue to use it	I do not use it	I do not use it	I have not used it before but I started using it after the pandemic	I already used it and will continue to use it	I already used it and will continue to use it	I do not use it	I already used it and will continue to use it	I already used it and will continue to use it	I already used it and will continue to use it	I already used it and will continue to use it	I already used it and will continue to use it	I already used it and will continue to use it	Open as usual	More than 50% of income reduction
Yes	Female	Counstryside	Counstryside	White	31- 40 years	Dentistry degree	11 a 20 years	Public Sector	on my own or internet/ other medias	Yes	I already used it and will continue to use it	I do not use it	I am using it due to lack of another option on the market	I do not use it	I have not used it before but I started using it after the pandemic	I already used it and will continue to use it	I do not use it	I already used it and will continue to use it	I already used it and will continue to use it	I already used it and will continue to use it	I already used it and will continue to use it	I do not use it	I already used it and will continue to use it	Partially open/Restricted access	No income reduction/ less than 10%
Yes	Female	Counstryside	Counstryside	White	31- 40 years	Certificate degree	11 a 20 years	Private Practice	Yes, Online training video	Yes	I already used it and will continue to use it	I do not use it	I have not used it before but I started using it after the pandemic	I do not use it	I have not used it before but I started using it after the pandemic	I already used it and will continue to use it	I do not use it	I already used it and will continue to use it	I already used it and will continue to use it	I already used it and will continue to use it	I already used it and will continue to use it	I do not use it	I already used it and will continue to use it	Partially open/Restricted access	More than 50% of income reduction
Yes	Female	Counstryside	Counstryside	White	31- 40 years	Certificate degree	5 a 10 years	Policlinic	Yes, Pós-Dentistry degree	Yes	I already used it and will continue to use it	I do not use it	I have not used it before but I started using it after the pandemic	I have not used it before but I started using it after the pandemic	I have not used it before but I started using it after the pandemic	I already used it and will continue to use it	I do not use it	I already used it and will continue to use it	I already used it and will continue to use it	I already used it and will continue to use it	I already used it and will continue to use it	I have not used it before but I started using it after the pandemic	I do not use it	Open as usual	More than 50% of income reduction
Yes	Female	Capital	Capital	White	41- 50 years	Certificate degree	21 or more	Private Practice	Yes	Yes	I already used it and will continue to use it	I was using it but I am having trouble finding it	I am using it due to lack of another option on the market	I do not use it	I have not used it before but I started using it after the pandemic	I already used it and will continue to use it	I do not use it	I already used it and will continue to use it	I already used it and will continue to use it	I do not use it	I have not used it before but I started using it after the pandemic	I have not used it before but I started using it after the pandemic	I already used it and will continue to use it	Closed	More than 50% of income reduction
Yes	Female	Capital	Capital	White	31- 40 years	Dentistry degree	11 a 20 years	Private Practice	on my own or internet/ other medias	No	I was using it but I am having trouble finding it	I do not use it	I have not used it before but I started using it after the pandemic	I do not use it	I have not used it before but I started using it after the pandemic	I already used it and will continue to use it	I do not use it	I already used it and will continue to use it	I already used it and will continue to use it	I already used it and will continue to use it	I have not used it before but I started using it after the pandemic	I already used it and will continue to use it	I already used it and will continue to use it	Closed	More than 50% of income reduction
Yes	Female	Capital	Capital	White	51- 60 years	Certificate degree	21 or more	Private Practice	Yes, Online training video	Yes	I have not used it before but I started using it after the pandemic	I have not used it before but I started using it after the pandemic	I have not used it before but I started using it after the pandemic	I do not use it	I have not used it before but I started using it after the pandemic	I already used it and will continue to use it	I do not use it	I already used it and will continue to use it	I already used it and will continue to use it	I already used it and will continue to use it	I already used it and will continue to use it	I already used it and will continue to use it	I already used it and will continue to use it	Closed	More than 50% of income reduction
Yes	Male	Counstryside	Counstryside	White	51- 60 years	Dentistry degree	21 or more	Private Practice	Yes, Pós-Dentistry degree, on my own or internet/ other medias	Yes	I already used it and will continue to use it	I do not use it	I do not use it	I do not use it	I have not used it before but I started using it after the pandemic	I already used it and will continue to use it	I do not use it	I already used it and will continue to use it	I already used it and will continue to use it	I do not use it	I already used it and will continue to use it	I do not use it	I already used it and will continue to use it	Partially open/Restricted access	Income reduction between 10-50%
Yes	Female	Counstryside	Counstryside	White	31- 40 years	Certificate degree	11 a 20 years	Private Practice	Dentistry degree, Online training video, on my own or internet/ other medias	Yes	I already used it and will continue to use it	I have not used it before but I started using it after the pandemic	I have not used it before but I started using it after the pandemic	I have not used it before but I started using it after the pandemic	I already used it and will continue to use it	I already used it and will continue to use it	I already used it and will continue to use it	I already used it and will continue to use it	I already used it and will continue to use it	I already used it and will continue to use it	I already used it and will continue to use it	I have not used it before but I started using it after the pandemic	I already used it and will continue to use it	Partially open/Restricted access	More than 50% of income reduction
Yes	Female	Counstryside	Counstryside	White	21- 30 years	Dentistry degree	Up to 4 years	Private Practice	Dentistry degree	No	I already used it and will continue to use it	I do not use it	I do not use it	I do not use it	I have not used it before but I started using it after the pandemic	I already used it and will continue to use it	I already used it and will continue to use it	I already used it and will continue to use it	I already used it and will continue to use it	I already used it and will continue to use it	I already used it and will continue to use it	I already used it and will continue to use it	I already used it and will continue to use it	Partially open/Restricted access	Income reduction between 10-50%
Yes	Female	Counstryside	Counstryside	White	41- 50 years	Certificate degree	11 a 20 years	Private Practice	No, on my own or internet/ other medias	Yes	I already used it and will continue to use it	I do not use it	I have not used it before but I started using it after the pandemic	I do not use it	I have not used it before but I started using it after the pandemic	I already used it and will continue to use it	I already used it and will continue to use it	I have not used it before but I started using it after the pandemic	I already used it and will continue to use it	I already used it and will continue to use it	I have not used it before but I started using it after the pandemic	I have not used it before but I started using it after the pandemic	I do not use it	N/A	Income reduction between 10-50%
Yes	Male	Capital	Capital	White	41- 50 years	Doctorate degree	11 a 20 years	Private Practice, Dental School	on my own or internet/ other medias, on my own or internet/ other medias	Yes	I was using it but I am having trouble finding it	I have not used it before but I started using it after the pandemic	I have not used it before but I started using it after the pandemic	I do not use it	I have not used it before but I started using it after the pandemic	I was using it but I am having trouble finding it	I do not use it	I already used it and will continue to use it	I already used it and will continue to use it	I do not use it	I already used it and will continue to use it	I have not used it before but I started using it after the pandemic	I already used it and will continue to use it	Partially open/Restricted access	More than 50% of income reduction
Yes	Female	Capital	Capital	Yellow	41- 50 years	Certificate degree	5 a 10 years	Policlinic	on my own or internet/ other medias	Yes	I already used it and will continue to use it	I have not used it before but I started using it after the pandemic	I have not used it before but I started using it after the pandemic	I have not used it before but I started using it after the pandemic	I have not used it before but I started using it after the pandemic	I already used it and will continue to use it	I already used it and will continue to use it	I already used it and will continue to use it	I already used it and will continue to use it	I do not use it	I have not used it before but I started using it after the pandemic	I do not use it	I do not use it	Closed	No income reduction/ less than 10%
Yes	Male	Capital	Capital	Brown	41- 50 years	Dentistry degree	Up to 4 years	Public Sector	Yes	Yes	I have not used it before but I started using it after the pandemic	I have not used it before but I started using it after the pandemic	I have not used it before but I started using it after the pandemic	I do not use it	I have not used it before but I started using it after the pandemic	I already used it and will continue to use it	I do not use it	I already used it and will continue to use it	I already used it and will continue to use it	I do not use it	I already used it and will continue to use it	I do not use it	I already used it and will continue to use it	Partially open/Restricted access	No income reduction/ less than 10%
Yes	Female	Capital	Capital	Black	31- 40 years	Certificate degree	11 a 20 years	Public Sector, Private Practice	Yes, in my workplace , on my own or internet/ other medias	Yes	I already used it and will continue to use it	I have not used it before but I started using it after the pandemic	I do not use it	I do not use it	I already used it and will continue to use it	I already used it and will continue to use it	I do not use it	I already used it and will continue to use it	I already used it and will continue to use it	I already used it and will continue to use it	I already used it and will continue to use it	I do not use it	I already used it and will continue to use it	Partially open/Restricted access	No income reduction/ less than 10%
Yes	Female	Counstryside	Counstryside	White	41- 50 years	Master’s degree	21 or more	Public Hospital, Private Practice	Yes, Dentistry degree, Online training video	Yes	I already used it and will continue to use it	I do not use it	I do not use it	I do not use it	I have not used it before but I started using it after the pandemic	I already used it and will continue to use it	I do not use it	I already used it and will continue to use it	I already used it and will continue to use it	I already used it and will continue to use it	I have not used it before but I started using it after the pandemic	I do not use it	I do not use it	Partially open/Restricted access	No income reduction/ less than 10%
Yes	Male	Counstryside	Counstryside	Yellow	51- 60 years	Dentistry degree	21 or more	Private Practice	No, N/A	Yes	I already used it and will continue to use it	I do not use it	I do not use it	I do not use it	I do not use it	I do not use it	I do not use it	I already used it and will continue to use it	I already used it and will continue to use it	I already used it and will continue to use it	I do not use it	I do not use it	I do not use it	Partially open/Restricted access	Income reduction between 10-50%
Yes	Female	Capital	Capital	White	41- 50 years	Dentistry degree	21 or more	Public Sector, Private Practice	Yes, Dentistry degree, in my workplace	Yes	I was using it but I am having trouble finding it	I have not used it before but I started using it after the pandemic	I have not used it before but I started using it after the pandemic	I do not use it	I have not used it before but I started using it after the pandemic	I already used it and will continue to use it	I do not use it	I already used it and will continue to use it	I already used it and will continue to use it	I do not use it	I already used it and will continue to use it	I have not used it before but I started using it after the pandemic	I already used it and will continue to use it	Partially open/Restricted access	Income reduction between 10-50%
Yes	Male	Counstryside	Counstryside	White	31- 40 years	Certificate degree	11 a 20 years	Private Practice, Policlinic	Yes, on my own or internet/ other medias	Yes	I already used it and will continue to use it	I have not used it before but I started using it after the pandemic	I do not use it	I am using it due to lack of another option on the market	I have not used it before but I started using it after the pandemic	I already used it and will continue to use it	I do not use it	I already used it and will continue to use it	I already used it and will continue to use it	I already used it and will continue to use it	I do not use it	I do not use it	I already used it and will continue to use it	Partially open/Restricted access	Income reduction between 10-50%
Yes	Female	Counstryside	Counstryside	White	41- 50 years	Certificate degree	21 or more	Private Practice	Yes, Online training video	Yes	I already used it and will continue to use it	I have not used it before but I started using it after the pandemic	I have not used it before but I started using it after the pandemic	I do not use it	I have not used it before but I started using it after the pandemic	I already used it and will continue to use it	I do not use it	I already used it and will continue to use it	I already used it and will continue to use it	I already used it and will continue to use it	I have not used it before but I started using it after the pandemic	I have not used it before but I started using it after the pandemic	I do not use it	N/A	More than 50% of income reduction
Yes	Female	Capital	Capital	White	31- 40 years	Dentistry degree	Up to 4 years	Private Practice	on my own or internet/ other medias	Yes	I do not use it	I have not used it before but I started using it after the pandemic	I have not used it before but I started using it after the pandemic	I do not use it	I have not used it before but I started using it after the pandemic	I already used it and will continue to use it	I do not use it	I already used it and will continue to use it	I already used it and will continue to use it	I already used it and will continue to use it	I already used it and will continue to use it	I already used it and will continue to use it	I have not used it before but I started using it after the pandemic	Partially open/Restricted access	More than 50% of income reduction
Yes	Female	Counstryside	Counstryside	Yellow	31- 40 years	Dentistry degree	5 a 10 years	Private Practice	Yes, Dentistry degree	Yes	I do not use it	I have not used it before but I started using it after the pandemic	I have not used it before but I started using it after the pandemic	I have not used it before but I started using it after the pandemic	I have not used it before but I started using it after the pandemic	I already used it and will continue to use it	I do not use it	I already used it and will continue to use it	I already used it and will continue to use it	I already used it and will continue to use it	I already used it and will continue to use it	I already used it and will continue to use it	I already used it and will continue to use it	Closed	More than 50% of income reduction
Yes	Male	Capital	Capital	White	41- 50 years	Certificate degree	11 a 20 years	Private Practice	Yes, Dentistry degree, Pós-Dentistry degree	Yes	I do not use it	I have not used it before but I started using it after the pandemic	I have not used it before but I started using it after the pandemic	I do not use it	I have not used it before but I started using it after the pandemic	I already used it and will continue to use it	I do not use it	I already used it and will continue to use it	I already used it and will continue to use it	I do not use it	I already used it and will continue to use it	I already used it and will continue to use it	I already used it and will continue to use it	N/A	More than 50% of income reduction
Yes	Female	Capital	Capital	White	41- 50 years	Master’s degree	11 a 20 years	Private Practice, Dental School	Yes, Online training video	No	I was using it but I am having trouble finding it	I have not used it before but I started using it after the pandemic	I have not used it before but I started using it after the pandemic	I do not use it	I have not used it before but I started using it after the pandemic	I was using it but I am having trouble finding it	I do not use it	I already used it and will continue to use it	I was using it but I am having trouble finding it	I do not use it	I have not used it before but I started using it after the pandemic	I was using it but I am having trouble finding it	I was using it but I am having trouble finding it	Closed	Income reduction between 10-50%
Yes	Female	Counstryside	Counstryside	White	31- 40 years	Certificate degree	11 a 20 years	Public Sector	No, on my own or internet/ other medias	Yes	I already used it and will continue to use it	I have not used it before but I started using it after the pandemic	I have not used it before but I started using it after the pandemic	I have not used it before but I started using it after the pandemic	I have not used it before but I started using it after the pandemic	I already used it and will continue to use it	I do not use it	I have not used it before but I started using it after the pandemic	I already used it and will continue to use it	I already used it and will continue to use it	I already used it and will continue to use it	I have not used it before but I started using it after the pandemic	I do not use it	Partially open/Restricted access	Income reduction between 10-50%
Yes	Female	Counstryside	Counstryside	White	31- 40 years	Certificate degree	11 a 20 years	Private Practice	No, N/A	Yes	I was using it but I am having trouble finding it	I do not use it	I have not used it before but I started using it after the pandemic	I do not use it	I have not used it before but I started using it after the pandemic	I have not used it before but I started using it after the pandemic	I already used it and will continue to use it	I do not use it	I already used it and will continue to use it	I already used it and will continue to use it	I have not used it before but I started using it after the pandemic	I have not used it before but I started using it after the pandemic	I already used it and will continue to use it	Partially open/Restricted access	More than 50% of income reduction
Yes	Male	Counstryside	Counstryside	Black	21- 30 years	Dentistry degree	Up to 4 years	Private Practice	Yes, Dentistry degree	No	I was using it but I am having trouble finding it	I have not used it before but I started using it after the pandemic	I have not used it before but I started using it after the pandemic	I have not used it before but I started using it after the pandemic	I have not used it before but I started using it after the pandemic	I already used it and will continue to use it	I already used it and will continue to use it	I already used it and will continue to use it	I already used it and will continue to use it	I already used it and will continue to use it	I do not use it	I do not use it	I already used it and will continue to use it	Partially open/Restricted access	More than 50% of income reduction
Yes	Female	Capital	Capital	White	21- 30 years	Certificate degree	5 a 10 years	Public Sector	Yes, in my workplace		I already used it and will continue to use it	I have not used it before but I started using it after the pandemic	I have not used it before but I started using it after the pandemic	I have not used it before but I started using it after the pandemic	I have not used it before but I started using it after the pandemic	I already used it and will continue to use it	I do not use it	I already used it and will continue to use it	I already used it and will continue to use it	I already used it and will continue to use it	I have not used it before but I started using it after the pandemic	I do not use it	I do not use it	Open as usual	No income reduction/ less than 10%
Yes	Female	Capital	Capital	White	41- 50 years	Certificate degree	11 a 20 years	Public Sector	Online training video	No	I do not use it	I have not used it before but I started using it after the pandemic	I have not used it before but I started using it after the pandemic	I am using it due to lack of another option on the market	I already used it and will continue to use it	I already used it and will continue to use it	I already used it and will continue to use it	I already used it and will continue to use it	I already used it and will continue to use it	I already used it and will continue to use it	I already used it and will continue to use it	I do not use it	I do not use it	Partially open/Restricted access	No income reduction/ less than 10%
Yes	Female	Capital	Capital	White	21- 30 years	Dentistry degree	Up to 4 years	Private Practice	on my own or internet/ other medias	Yes	I already used it and will continue to use it	I do not use it	I do not use it	I do not use it	I have not used it before but I started using it after the pandemic	I have not used it before but I started using it after the pandemic	I do not use it	I have not used it before but I started using it after the pandemic	I already used it and will continue to use it	I already used it and will continue to use it	I have not used it before but I started using it after the pandemic	I do not use it	I have not used it before but I started using it after the pandemic	Closed	More than 50% of income reduction
Yes	Female	Counstryside	Counstryside	White	51- 60 years	Certificate degree	21 or more	Private Practice	Yes, on my own or internet/ other medias	Yes	I do not use it	I have not used it before but I started using it after the pandemic	I have not used it before but I started using it after the pandemic	I do not use it	I have not used it before but I started using it after the pandemic	I already used it and will continue to use it	I already used it and will continue to use it	I already used it and will continue to use it	I already used it and will continue to use it	I already used it and will continue to use it	I have not used it before but I started using it after the pandemic	I have not used it before but I started using it after the pandemic	I already used it and will continue to use it	Open as usual	No income reduction/ less than 10%
Yes	Female	Capital	Capital	White	Above 60 years	Dentistry degree	21 or more	Private Practice	Yes, No, on my own or internet/ other medias, on my own or internet/ other medias	Yes	I already used it and will continue to use it	I do not use it	I am using it due to lack of another option on the market	I do not use it	I have not used it before but I started using it after the pandemic	I already used it and will continue to use it	I do not use it	I do not use it	I already used it and will continue to use it	I do not use it	I have not used it before but I started using it after the pandemic	I have not used it before but I started using it after the pandemic	I already used it and will continue to use it	Partially open/Restricted access	More than 50% of income reduction
Yes	Male	Capital	Capital	Brown	21- 30 years	Certificate degree	Up to 4 years	Public Sector	Na outra instituição que já trabalhou, Online training video	Yes	I already used it and will continue to use it	I already used it and will continue to use it	I already used it and will continue to use it	I do not use it	I do not use it	I already used it and will continue to use it	I do not use it	I already used it and will continue to use it	I already used it and will continue to use it	I already used it and will continue to use it	I already used it and will continue to use it	I already used it and will continue to use it	I have not used it before but I started using it after the pandemic	Partially open/Restricted access	No income reduction/ less than 10%
Yes	Female	Capital	Capital	White	21- 30 years	Certificate degree	5 a 10 years	Private Practice	No	No	I was using it but I am having trouble finding it	I have not used it before but I started using it after the pandemic	I have not used it before but I started using it after the pandemic	I do not use it	I have not used it before but I started using it after the pandemic	I have not used it before but I started using it after the pandemic	I do not use it	I do not use it	I was using it but I am having trouble finding it	I am using it due to lack of another option on the market	I do not use it	I do not use it	I was using it but I am having trouble finding it	Partially open/Restricted access	More than 50% of income reduction
Yes	Female	Capital	Capital	White	51- 60 years	Certificate degree	21 or more	Public Sector, Private Practice	on my own or internet/ other medias, on my own or internet/ other medias	Yes	I was using it but I am having trouble finding it	I have not used it before but I started using it after the pandemic	I have not used it before but I started using it after the pandemic	I do not use it	I have not used it before but I started using it after the pandemic	I already used it and will continue to use it	I do not use it	I have not used it before but I started using it after the pandemic	I already used it and will continue to use it	I already used it and will continue to use it	I already used it and will continue to use it	I already used it and will continue to use it	I already used it and will continue to use it	Partially open/Restricted access	Income reduction between 10-50%
Yes	Female	Counstryside	Counstryside	White	41- 50 years	Dentistry degree	5 a 10 years	Private Practice	Online training video	Yes	I already used it and will continue to use it	I have not used it before but I started using it after the pandemic	I do not use it	I do not use it	I do not use it	I already used it and will continue to use it	I do not use it	I already used it and will continue to use it	I already used it and will continue to use it	I do not use it	I already used it and will continue to use it	I already used it and will continue to use it	I already used it and will continue to use it	Partially open/Restricted access	More than 50% of income reduction
Yes	Male	Capital	Capital	Brown	31- 40 years	Certificate degree	11 a 20 years	Public Sector, Private Practice	Yes, Dentistry degree, in my workplace , Online training video	Yes	I do not use it	I already used it and will continue to use it	I already used it and will continue to use it	I have not used it before but I started using it after the pandemic	I have not used it before but I started using it after the pandemic	I already used it and will continue to use it	I do not use it	I already used it and will continue to use it	I already used it and will continue to use it	I do not use it	I already used it and will continue to use it	I have not used it before but I started using it after the pandemic	I already used it and will continue to use it	Closed	No income reduction/ less than 10%
Yes	Female	Counstryside	Counstryside	White	41- 50 years	Certificate degree	21 or more	Public Sector, Private Practice	Yes, Online training video, on my own or internet/ other medias	Yes	I was using it but I am having trouble finding it	I have not used it before but I started using it after the pandemic	I have not used it before but I started using it after the pandemic	I do not use it	I already used it and will continue to use it	I have not used it before but I started using it after the pandemic	I already used it and will continue to use it	I already used it and will continue to use it	I already used it and will continue to use it	I already used it and will continue to use it	I have not used it before but I started using it after the pandemic	I have not used it before but I started using it after the pandemic	I already used it and will continue to use it	Partially open/Restricted access	Income reduction between 10-50%
Yes	Female	Capital	Capital	White	31- 40 years	Master’s degree	11 a 20 years	Public Sector	Yes	Yes	I already used it and will continue to use it	I have not used it before but I started using it after the pandemic	I do not use it	I do not use it	I have not used it before but I started using it after the pandemic	I already used it and will continue to use it	I do not use it	I already used it and will continue to use it	I already used it and will continue to use it	I already used it and will continue to use it	I already used it and will continue to use it	I do not use it	I do not use it	Partially open/Restricted access	No income reduction/ less than 10%
Yes	Female	Counstryside	Counstryside	Brown	31- 40 years	Dentistry degree	Up to 4 years	Private Practice	No	Yes	I already used it and will continue to use it	I do not use it	I do not use it	I have not used it before but I started using it after the pandemic	I have not used it before but I started using it after the pandemic	I already used it and will continue to use it	I do not use it	I already used it and will continue to use it	I already used it and will continue to use it	I already used it and will continue to use it	I already used it and will continue to use it	I have not used it before but I started using it after the pandemic	I already used it and will continue to use it	Partially open/Restricted access	More than 50% of income reduction
Yes	Male	Counstryside	Counstryside	White	31- 40 years	Master’s degree	11 a 20 years	Private Practice, Dental School	Yes, on my own or internet/ other medias	No	I do not use it	I have not used it before but I started using it after the pandemic	I have not used it before but I started using it after the pandemic	I do not use it	I have not used it before but I started using it after the pandemic	I was using it but I am having trouble finding it	I do not use it	I do not use it	I am using it due to lack of another option on the market	I already used it and will continue to use it	I am using it due to lack of another option on the market	I am using it due to lack of another option on the market	I already used it and will continue to use it	Closed	Income reduction between 10-50%
Yes	Female	Capital	Capital	White	41- 50 years	Pós-Doctorate degree	21 or more	Public Sector, Private Practice, Dental School	Yes, in my workplace , on my own or internet/ other medias	Yes	I was using it but I am having trouble finding it	I have not used it before but I started using it after the pandemic	I have not used it before but I started using it after the pandemic	I have not used it before but I started using it after the pandemic	I have not used it before but I started using it after the pandemic	I already used it and will continue to use it	I do not use it	I have not used it before but I started using it after the pandemic	I already used it and will continue to use it	I do not use it	I already used it and will continue to use it	I already used it and will continue to use it	I already used it and will continue to use it	Partially open/Restricted access	No income reduction/ less than 10%
Yes	Male	Capital	Capital	White	51- 60 years	Certificate degree	21 or more	Public Sector, Private Practice	Yes, in my workplace	Yes	I already used it and will continue to use it	I have not used it before but I started using it after the pandemic	I do not use it	I do not use it	I already used it and will continue to use it	I already used it and will continue to use it	I already used it and will continue to use it	I already used it and will continue to use it	I already used it and will continue to use it	I already used it and will continue to use it	I already used it and will continue to use it	I have not used it before but I started using it after the pandemic	I already used it and will continue to use it	Partially open/Restricted access	Income reduction between 10-50%
Yes	Male	Counstryside	Counstryside	White	31- 40 years	Certificate degree	11 a 20 years	Private Practice	on my own or internet/ other medias	Yes	I already used it and will continue to use it	I do not use it	I do not use it	I have not used it before but I started using it after the pandemic	I have not used it before but I started using it after the pandemic	I already used it and will continue to use it	I do not use it	I do not use it	I already used it and will continue to use it	I already used it and will continue to use it	I do not use it	I do not use it	I do not use it	Open as usual	No income reduction/ less than 10%
Yes	Female	Counstryside	Counstryside	Black	21- 30 years	Certificate degree	5 a 10 years	Public Sector	Yes, in my workplace	No	I already used it and will continue to use it	I have not used it before but I started using it after the pandemic	I have not used it before but I started using it after the pandemic	I do not use it	I have not used it before but I started using it after the pandemic	I already used it and will continue to use it	I do not use it	I have not used it before but I started using it after the pandemic	I already used it and will continue to use it	I have not used it before but I started using it after the pandemic	I have not used it before but I started using it after the pandemic	I do not use it	I already used it and will continue to use it	Partially open/Restricted access	No income reduction/ less than 10%
Yes	Female	Capital	Capital	White	41- 50 years	Master’s degree	21 or more	Public Sector	Yes, in my workplace , on my own or internet/ other medias, on my own or internet/ other medias	Yes	I already used it and will continue to use it	I have not used it before but I started using it after the pandemic	I have not used it before but I started using it after the pandemic	I do not use it	I have not used it before but I started using it after the pandemic	I already used it and will continue to use it	I do not use it	I already used it and will continue to use it	I already used it and will continue to use it	I already used it and will continue to use it	I already used it and will continue to use it	I do not use it	I already used it and will continue to use it	Open as usual	No income reduction/ less than 10%
Yes	Female	Counstryside	Counstryside	White	41- 50 years	Certificate degree	11 a 20 years	Private Practice	Yes, Online training video	Yes	I already used it and will continue to use it	I was using it but I am having trouble finding it	I have not used it before but I started using it after the pandemic	I do not use it	I have not used it before but I started using it after the pandemic	I already used it and will continue to use it	I do not use it	I already used it and will continue to use it	I already used it and will continue to use it	I already used it and will continue to use it	I have not used it before but I started using it after the pandemic	I have not used it before but I started using it after the pandemic	I already used it and will continue to use it	Open as usual	More than 50% of income reduction
Yes	Male	Capital	Capital	White	Above 60 years	Doctorate degree	21 or more	Private Practice	Yes, on my own or internet/ other medias	Yes	I was using it but I am having trouble finding it	I have not used it before but I started using it after the pandemic	I have not used it before but I started using it after the pandemic	I already used it and will continue to use it	I have not used it before but I started using it after the pandemic	I already used it and will continue to use it	I do not use it	I have not used it before but I started using it after the pandemic	I already used it and will continue to use it	I do not use it	I was using it but I am having trouble finding it	I have not used it before but I started using it after the pandemic	I already used it and will continue to use it	N/A	More than 50% of income reduction
Yes	Female	Capital	Capital	White	51- 60 years	Certificate degree	21 or more	Public Hospital, Public Sector	on my own or internet/ other medias	Yes	I already used it and will continue to use it	I have not used it before but I started using it after the pandemic	I have not used it before but I started using it after the pandemic	I have not used it before but I started using it after the pandemic	I have not used it before but I started using it after the pandemic	I already used it and will continue to use it	I do not use it	I already used it and will continue to use it	I already used it and will continue to use it	I do not use it	I already used it and will continue to use it	I do not use it	I already used it and will continue to use it	Open as usual	No income reduction/ less than 10%
Yes	Female	Capital	Capital	White	41- 50 years	Certificate degree	21 or more	Private Practice	Yes, Online training video	Yes	I was using it but I am having trouble finding it	I do not use it	I have not used it before but I started using it after the pandemic	I do not use it	I already used it and will continue to use it	I already used it and will continue to use it	I do not use it	I already used it and will continue to use it	I already used it and will continue to use it	I already used it and will continue to use it	I have not used it before but I started using it after the pandemic	I already used it and will continue to use it	I already used it and will continue to use it	N/A	More than 50% of income reduction
Yes	Female	Counstryside	Counstryside	White	31- 40 years	Certificate degree	11 a 20 years	Private Practice	Yes, on my own or internet/ other medias	Yes	I already used it and will continue to use it	I do not use it	I do not use it	I do not use it	I have not used it before but I started using it after the pandemic	I already used it and will continue to use it	I do not use it	I already used it and will continue to use it	I already used it and will continue to use it	I have not used it before but I started using it after the pandemic	I do not use it	I already used it and will continue to use it	I already used it and will continue to use it	Open as usual	No income reduction/ less than 10%
Yes	Male	Counstryside	Counstryside	Yellow	51- 60 years	Certificate degree	11 a 20 years	Private Practice, Dental School	Yes, Dentistry degree, Pós-Dentistry degree, Online training video, on my own or internet/ other medias	Yes	I already used it and will continue to use it	I am using it due to lack of another option on the market	I am using it due to lack of another option on the market	I do not use it	I have not used it before but I started using it after the pandemic	I already used it and will continue to use it	I do not use it	I already used it and will continue to use it	I already used it and will continue to use it	I already used it and will continue to use it	I already used it and will continue to use it	I have not used it before but I started using it after the pandemic	I already used it and will continue to use it	Partially open/Restricted access	More than 50% of income reduction
Yes	Female	Capital	Capital	White	31- 40 years	Certificate degree	Up to 4 years	Private Practice	Yes, Dentistry degree, Pós-Dentistry degree	Yes	I already used it and will continue to use it	I have not used it before but I started using it after the pandemic	I have not used it before but I started using it after the pandemic	I have not used it before but I started using it after the pandemic	I have not used it before but I started using it after the pandemic	I already used it and will continue to use it	I do not use it	I already used it and will continue to use it	I already used it and will continue to use it	I do not use it	I already used it and will continue to use it	I have not used it before but I started using it after the pandemic	I already used it and will continue to use it	Open as usual	More than 50% of income reduction
Yes	Female	Capital	Capital	White	31- 40 years	Certificate degree	5 a 10 years	Public Sector, Private Practice, Dental School	Yes, in my workplace	Yes	I already used it and will continue to use it	I have not used it before but I started using it after the pandemic	I have not used it before but I started using it after the pandemic	I do not use it	I have not used it before but I started using it after the pandemic	I already used it and will continue to use it	I do not use it	I already used it and will continue to use it	I already used it and will continue to use it	I already used it and will continue to use it	I already used it and will continue to use it	I do not use it	I already used it and will continue to use it	Closed	Income reduction between 10-50%
Yes	Male	Capital	Capital	White	41- 50 years	Dentistry degree	21 or more	Private Practice	Yes, Dentistry degree, Na outra instituição que já trabalhou	Yes	I was using it but I am having trouble finding it	I do not use it	I do not use it	I do not use it	I have not used it before but I started using it after the pandemic	I have not used it before but I started using it after the pandemic	I do not use it	I have not used it before but I started using it after the pandemic	I already used it and will continue to use it	I do not use it	I do not use it	I do not use it	I already used it and will continue to use it	Open as usual	Income reduction between 10-50%
Yes	Female	Capital	Capital	Yellow	21- 30 years	Certificate degree	5 a 10 years	Private Practice	No	Yes	I already used it and will continue to use it	I have not used it before but I started using it after the pandemic	I have not used it before but I started using it after the pandemic	I already used it and will continue to use it	I have not used it before but I started using it after the pandemic	I already used it and will continue to use it	I already used it and will continue to use it	I already used it and will continue to use it	I already used it and will continue to use it	I already used it and will continue to use it	I have not used it before but I started using it after the pandemic	I already used it and will continue to use it	I do not use it	Open as usual	Income reduction between 10-50%
Yes	Female	Capital	Capital	White	31- 40 years	Dentistry degree	5 a 10 years	Private Practice	Dentistry degree, in my workplace	Yes	I do not use it	I have not used it before but I started using it after the pandemic	I have not used it before but I started using it after the pandemic	I do not use it	I have not used it before but I started using it after the pandemic	I already used it and will continue to use it	I do not use it	I already used it and will continue to use it	I already used it and will continue to use it	I already used it and will continue to use it	I have not used it before but I started using it after the pandemic	I have not used it before but I started using it after the pandemic	I do not use it	Open as usual	More than 50% of income reduction
Yes	Female	Capital	Capital	White	41- 50 years	Certificate degree	21 or more	Private Practice	Yes	Yes	I already used it and will continue to use it	I have not used it before but I started using it after the pandemic	I do not use it	I have not used it before but I started using it after the pandemic	I have not used it before but I started using it after the pandemic	I already used it and will continue to use it	I already used it and will continue to use it	I already used it and will continue to use it	I already used it and will continue to use it	I already used it and will continue to use it	I have not used it before but I started using it after the pandemic	I already used it and will continue to use it	I already used it and will continue to use it	Partially open/Restricted access	Income reduction between 10-50%
Yes	Female	Capital	Capital	White	51- 60 years	Certificate degree	21 or more	Public Sector	Yes, on my own or internet/ other medias	Yes	I already used it and will continue to use it	I have not used it before but I started using it after the pandemic	I have not used it before but I started using it after the pandemic	I do not use it	I have not used it before but I started using it after the pandemic	I have not used it before but I started using it after the pandemic	I do not use it	I already used it and will continue to use it	I already used it and will continue to use it	I do not use it	I already used it and will continue to use it	I do not use it	I do not use it	Partially open/Restricted access	No income reduction/ less than 10%
Yes	Female	Capital	Capital	White	31- 40 years	Certificate degree	11 a 20 years	Private Practice	Yes, in my workplace , Online training video	No	I already used it and will continue to use it	I have not used it before but I started using it after the pandemic	I do not use it	I do not use it	I have not used it before but I started using it after the pandemic	I already used it and will continue to use it	I do not use it	I already used it and will continue to use it	I already used it and will continue to use it	I already used it and will continue to use it	I have not used it before but I started using it after the pandemic	I already used it and will continue to use it	I do not use it	Partially open/Restricted access	More than 50% of income reduction
Yes	Female	Capital	Capital	White	21- 30 years	Certificate degree	Up to 4 years	Private Practice	No	Yes	I do not use it	I am using it due to lack of another option on the market	I do not use it	I am using it due to lack of another option on the market	I already used it and will continue to use it	I already used it and will continue to use it	I do not use it	I do not use it	I was using it but I am having trouble finding it	I was using it but I am having trouble finding it	I was using it but I am having trouble finding it	I was using it but I am having trouble finding it	I was using it but I am having trouble finding it	Closed	Income reduction between 10-50%
Yes	Male	Capital	Capital	White	31- 40 years	Master’s degree	11 a 20 years	Public Sector, Private Practice	Yes, in my workplace	Yes	I already used it and will continue to use it	I already used it and will continue to use it	I have not used it before but I started using it after the pandemic	I have not used it before but I started using it after the pandemic	I have not used it before but I started using it after the pandemic	I already used it and will continue to use it	I already used it and will continue to use it	I already used it and will continue to use it	I already used it and will continue to use it	I already used it and will continue to use it	I already used it and will continue to use it	I have not used it before but I started using it after the pandemic	I already used it and will continue to use it	Open as usual	No income reduction/ less than 10%
Yes	Female	Capital	Capital	Brown	31- 40 years	Certificate degree	11 a 20 years	Private Practice	Yes	Yes	I do not use it	I have not used it before but I started using it after the pandemic	I have not used it before but I started using it after the pandemic	I have not used it before but I started using it after the pandemic	I have not used it before but I started using it after the pandemic	I already used it and will continue to use it	I do not use it	I already used it and will continue to use it	I already used it and will continue to use it	I already used it and will continue to use it	I already used it and will continue to use it	I already used it and will continue to use it	I already used it and will continue to use it	Open as usual	Income reduction between 10-50%
[truncated: 1,608 more rows]
